# Supplementary material for: Polygenic risk score and 20-year prostate cancer-specific mortality and survival
Source: Commun Med (Lond). 2026 Apr 24;6:243. doi: 10.1038/s43856-026-01603-9 (PMC13109360; doi:10.1038/s43856-026-01603-9)
Supplement: Supplementary file 4 — Supplementary Data 1 [file 43856_2026_1603_MOESM4_ESM.xlsx]

## Sheet: Meta-analysis
rsID	SNP	Chromosome	Position	Reference.Allele	Risk.Allele	RAF	Nearest.Gene	Variant.Consequence	PSA	Beta	estimate.pca	se.pca	ci.lb.pca	ci.ub.pca	pval.pca	estimate.pcadeath	se.pcadeath	ci.lb.pcadeath	ci.ub.pcadeath	pval.pcadeath	estimate.pcadeath.case	se.pcadeath.case	ci.lb.pcadeath.case	ci.ub.pcadeath.case	pval.pcadeath.case
rs616402	1:10566272	1	10566272	T	C	0.6902	PEX14	intronic	NA	0.039	0.033507991496936	0.035018734628704	-0.0351274671594895	0.102143450153361	0.338638426437049000484	0.158049491520449	0.155420628951759	-0.146569343679563	0.46266832672046	0.30919410379	0.138535856891676	0.169734767945011	-0.19413817520481	0.471209888988162	0.4143913519
rs34623941	1:16185635	1	16185635	G	GTT	0.6537	SPEN	intronic	NA	0.0353	0.0548622735284456	0.03121618114966	-0.00632031725976612	0.116044864316657	0.078833521147804952456	-0.0400794377106831	0.0675810990714651	-0.172535957926388	0.0923770825050217	0.55314306736	-0.105056993431656	0.0653552130594242	-0.233150857230069	0.0230368703667576	0.1079497990
rs509526	1:24716207	1	24716207	G	A	0.6063	STPG1	intronic	NA	0.0309	0.0942559058673834	0.0337813514415522	0.0280456736928508	0.160466138041916	0.005267944546112959640	0.0615295375084306	0.0911309078092195	-0.11708375967608	0.240142834692941	0.49956300681	-0.00821868345579927	0.102957972324771	-0.210012601133622	0.193575234222023	0.9363759515
rs3813795	1:27679797	1	27679797	G	A	0.3078	SYTL1	nonsynonymous SNV	NA	0.0286	0.0205663509657577	0.0290124359643518	-0.0362969786281463	0.0774296805596617	0.478398618736811775953	0.228490148467472	0.0625048733099684	0.105982847921696	0.350997449013249	0.00025662384	0.227995257651279	0.0631062399762998	0.104309300097989	0.351681215204568	0.0003028151
rs12118566	1:31381106	1	31381106	C	G	0.6949	SDC3	intronic	NA	0.034	0.0423972247975416	0.0331643971729271	-0.0226037992303775	0.107398248825461	0.201109917571029306327	-0.0674294553092553	0.150995292542609	-0.363374790527859	0.228515879909348	0.65518801141	-0.0785751477600739	0.155814484586541	-0.383965925819365	0.226815630299217	0.6140600326
rs4420029	1:46425500	1	46425500	A	G	0.2794	MAST2	intronic	NA	0.0458	0.0796069574750125	0.0839571014526409	-0.0849459376185391	0.244159852568564	0.343034716787061322307	-0.0914352995231894	0.0878253961042212	-0.263569912815427	0.0806993137690486	0.29782766198	-0.142284941498103	0.0676024036648632	-0.274783217949573	-0.00978666504663231	0.0353146443
rs6656241	1:51464645	1	51464645	C	T	0.4119	CDKN2C;MIR4421	intergenic	1	0.0348	-0.00193633428669589	0.0278081367303473	-0.0564392807553421	0.0525666121819503	0.944486620531823528601	0.106624604775461	0.101342946207941	-0.0920039198792825	0.305253129430205	0.29274601723	0.114445560398504	0.0837195785587853	-0.0496417983775874	0.278532919174594	0.1716219490
rs11206341	1:54831969	1	54831969	A	G	0.1605	SSBP3	intronic	NA	0.0377	0.0256246391069232	0.0375785645580141	-0.0480279940174977	0.0992772722313441	0.495305282848497230308	0.104797441336776	0.0783163140387391	-0.048699713581081	0.258294596254633	0.18085392952	0.131910635325098	0.0777208268456169	-0.0204193861409854	0.28424065679118	0.0896519298
rs365222	1:83120822	1	83120822	G	A	0.4916	ADGRL2;LINC01362	intergenic	NA	0.033	0.0392730502829376	0.0273433257921658	-0.0143188834872526	0.0928649840531278	0.150918747372540740237	0.0903190655990603	0.0606696549495886	-0.0285912730566056	0.209229404254726	0.13656573248	0.0339122804425989	0.0579616640751617	-0.0796904936287271	0.147515054513925	0.5584931138
rs3116433	1:84881095	1	84881095	G	A	0.4702	DNASE2B	downstream	NA	0.0283	0.0170333213929889	0.0377353909632523	-0.0569266858375239	0.0909933286235016	0.651709572738004228043	-0.123990175680335	0.0614352133307815	-0.244400981191202	-0.00357937016946806	0.04356767728	-0.118163103682323	0.0589740579087281	-0.23375013320561	-0.00257607415903663	0.0451080519
rs12131120	1:88199778	1	88199778	A	T	0.4797	LINC01364;PKN2-AS1	intergenic	1	0.044537591	0.0171097105063379	0.0273554843482495	-0.0365060535958802	0.070725474608556	0.531670410292730100110	0.0505780232503617	0.0601629103816727	-0.0673391143028277	0.168495160803551	0.40052473397	0.0740850660044153	0.0589878845158328	-0.0415290631708249	0.189699195179655	0.2091388168
rs1413528	1:88435308	1	88435308	C	T	0.5047	LINC01364;PKN2-AS1	intergenic	NA	0.029262139	0.0659544548979454	0.0272240806587255	0.0125962372946299	0.119312672501261	0.015407707435702378343	-0.0342055875322302	0.060930893431329	-0.153627944203483	0.0852167691390227	0.57453624924	-0.027330073123789	0.0590810559023641	-0.14312681486102	0.0884666686134421	0.6436610995
rs141153466	1:93312203	1	93312203	TG	T	0.0003	DIPK1A	intronic	NA	0.144392132	2.02469411932325	1.41998218032731	-0.758419812806931	4.80780805145343	0.153909097553030782546	2.64478511070088	0.679004500854021	1.3139607436864	3.97560947771536	0.00009816140	-18.634700854013	22.0102717724246	-61.7740408179039	24.5046391098778	0.3971977274
rs79239530	1:93465613	1	93465613	T	C	0.0097	DIPK1A;MTF2	intergenic	NA	0.216909893	0.435542283063953	0.283897322273576	-0.120886243899618	0.991970810027523	0.124991710110753426188	0.659217082039176	0.483667402477734	-0.288753607313222	1.60718777139157	0.17289657757	0.0880886825093849	0.298434567543835	-0.496832321618319	0.673009686637088	0.7678646549
rs2797527	1:111231499	1	111231499	G	A	0.484	KCNA3;CD53	intergenic	NA	0.0297	0.0189590859430404	0.0275073445157505	-0.034954318618166	0.0728724905042468	0.490673991524817609822	0.00150210745388991	0.0767033236649719	-0.148833644423974	0.151837859331754	0.98437575209	0.0452648450581205	0.0703062513611102	-0.0925328754976756	0.183062565613917	0.5196896327
rs34379037	1:150529322	1	150529322	T	TAA	0.9599	ADAMTSL4	intronic	NA	0.082715838	-0.117279861874063	0.0864546204742256	-0.286727804300625	0.052168080552498	0.174924802639351811839	0.109201099582146	0.370453496229766	-0.616874410975141	0.835276610139433	0.76816438324	-0.0485187870461128	0.195289439405398	-0.43127905484171	0.334241480749484	0.8037897146
rs116173394	1:150609429	1	150609429	G	A	0.053	ENSA;GOLPH3L	intergenic	NA	0.07649121	0.120110409592283	0.064778572985793	-0.00685326042977041	0.247074079614337	0.063715012791943623216	0.0728194993570736	0.131360998940774	-0.184643327540048	0.330282326254195	0.57934178802	-0.174156665409674	0.302980453292687	-0.76798744188296	0.419674111063612	0.5654187513
rs1811698	1:150772613	1	150772613	T	C	0.8895	CTSK	intronic	NA	0.053854725	0.127790512895667	0.0453530750707854	0.0389001191687858	0.216680906622547	0.004837179232958679735	0.165951569887715	0.151652859287114	-0.131282572467548	0.463185712242979	0.27382965280	0.0183535879558135	0.101660710930153	-0.180897744110024	0.217604920021651	0.8567304833
rs607518	1:150954671	1	150954671	G	A	0.2088	ANXA9	UTR5	NA	0.060477693	0.0254260194861969	0.033322609760949	-0.0398850955161459	0.0907371344885397	0.445447856990349222439	0.174877226407753	0.110892893190149	-0.0424688503863863	0.392223303201893	0.11479732231	0.139267004957441	0.110918121529769	-0.0781285184737424	0.356662528388625	0.2092668803
rs11264734	1:153937746	1	153937746	T	C	0.3026	SLC39A1	intronic	NA	0.0682	0.0581662925352711	0.0403250116805432	-0.0208692780347506	0.137201863105293	0.149179106645600995096	0.0956978564993054	0.0653402421769144	-0.0323666649085719	0.223762377907183	0.14302783507	0.0435686131313335	0.0615386705902156	-0.0770449648819634	0.16418219114463	0.4789529838
rs56103503	1:154980351	1	154980351	C	T	0.3857	ZBTB7B	intronic	1	0.059459911	0.0147491065541596	0.0305115835177242	-0.0450524982518657	0.0745507113601849	0.628816236760960656227	-0.0715936590966208	0.0643320585279224	-0.197682176862672	0.05449485866943	0.26576132081	-0.0937648875494789	0.0635773530787305	-0.218374209816177	0.0308444347172196	0.1402620608
rs146564277	1:155024095	1	155024095	A	G	0.9649	DCST1-AS1	ncRNA_intronic	NA	0.150553428	0.27320345218162	0.096709953473359	0.0836554264272923	0.462751477935948	0.004728392160658879961	0.182900868630634	0.225003439493623	-0.258097769174505	0.623899506435772	0.41628667700	0.114229125744381	0.312331981462322	-0.497930309141802	0.726388560630564	0.7145666770
rs2485662	1:156083468	1	156083468	C	T	0.2827	LMNA	intronic	NA	0.031923562	0.0461572965964521	0.0318085703735032	-0.0161863557353219	0.108500948928226	0.146753065768393448076	0.0462772057800043	0.0685275274631043	-0.0880342799972596	0.180588691557268	0.49947993301	0.0184297656185714	0.0650485876068789	-0.10906312333611	0.145922654573252	0.7769291933
rs80237341	1:157119915	1	157119915	G	C	0.0191	ETV3;FCRL5	intergenic	NA	0.111434514	-0.137352103861503	0.110121619468597	-0.353186511939178	0.0784823042161719	0.212296145205733366446	0.00180850564084282	0.244807907329697	-0.478006175855983	0.481623187137668	0.99410572306	-0.00709048838089183	0.236892909105824	-0.471392058421227	0.457211081659443	0.9761219252
rs36042807	1:157164733	1	157164733	T	G	0.8928	ETV3;FCRL5	intergenic	NA	0.050641454	0.0588463434070031	0.0443909797216196	-0.0281583780858192	0.145851064899825	0.184959828333510906129	-0.000841062383494682	0.106212497014164	-0.209013731239325	0.207331606472335	0.99368187646	-0.0703149424500172	0.112715557272086	-0.291233375200668	0.150603490300634	0.5327415875
rs11388275	1:163320568	1	163320568	AT	A	0.3716	NUF2	intronic	NA	0.035	0.00207909496433918	0.028577514743736	-0.0539318047010458	0.0580899946297241	0.942002810633821296982	0.0546644490882324	0.0678826041522045	-0.0783830102268775	0.187711908403342	0.42065858256	0.0111553005709263	0.0848809757502804	-0.155208354872241	0.177518956014094	0.8954408060
rs4075646	1:167135941	1	167135941	A	T	0.0453	DUSP27;LINC01363	intergenic	NA	0.061752437	0.185471500274051	0.060945015920521	0.0660214640326093	0.304921536515492	0.002340304039545156294	0.267105525848557	0.127551386323381	0.0171094024765753	0.517101649220538	0.03625095595	0.213414326281208	0.125385326238159	-0.032336397335388	0.459165049897804	0.0887426594
rs72691600	1:167179419	1	167179419	G	A	0.2772	LINC01363;POU2F1	intergenic	NA	0.033707777	0.0182321883674831	0.0363399033341968	-0.0529927133692097	0.0894570901041759	0.615869681030202786864	-0.0746929161366236	0.0850416862616665	-0.241371558394045	0.0919857261207975	0.37977581237	-0.0544088137765623	0.0752797257363181	-0.201954364985799	0.0931367374326741	0.4698302911
rs555526	1:179894880	1	179894880	C	T	0.1631	TOR1AIP1;CEP350	intergenic	NA	0.0377	0.0218609692272772	0.0371392584133283	-0.0509306396753723	0.0946525781299268	0.556115149557937060720	0.00192103304682683	0.0818133865710743	-0.158430258085732	0.162272324179385	0.98126685817	0.00698442975028404	0.113595025876774	-0.215657729791088	0.229626589291656	0.9509726826
rs3835740	1:183106623	1	183106623	T	TG	0.5588	LAMC1	intronic	NA	0.0412	0.0151764187717766	0.0270530626836331	-0.0378466097596488	0.0681994473032021	0.574806341579467861003	0.015379646145241	0.0603503445975687	-0.102904855720575	0.133664148011057	0.79884713598	0.0293283235564921	0.0785738207401214	-0.124673535221852	0.183330182334836	0.7089562773
rs997343	1:184182110	1	184182110	T	C	0.6144	TSEN15;C1orf21	intergenic	1	0.0323	0.0163661131407841	0.0283225996936693	-0.0391451622073528	0.0718773884889211	0.563367804811020111977	0.0973209749911901	0.0624310142716804	-0.0250415644996095	0.21968351448199	0.11903041404	0.100593606231713	0.0605558854977939	-0.0180937483958948	0.21928096085932	0.0966793556
rs41333244	1:199875828	1	199875828	C	T	0.9558	LINC01221;NR5A2	intergenic	NA	0.0711	-0.0534123745496806	0.101959524580561	-0.253249370608407	0.146424621509046	0.600376886532699050036	-0.101255535893628	0.158392441792587	-0.411699017230456	0.209187945443201	0.52264730265	-0.117116868300119	0.147268993430235	-0.405758791462846	0.171525054862609	0.4264633481
rs2886543	1:204029211	1	204029211	T	C	0.542	LINC00303;SOX13	intergenic	NA	0.0426	0.0242311823381582	0.0509924133684432	-0.0757121113487691	0.124174476025086	0.634650192357385067865	-0.0368907663183133	0.0629091468903811	-0.1601904285216	0.0864088958849737	0.55759774587	-0.00389066902086051	0.0590650912198741	-0.119656120555387	0.111874782513666	0.9474806316
rs2926533	1:204480742	1	204480742	A	T	0.7388	PIK3C2B;MDM4	intergenic	NA	0.0902	0.0747268169668807	0.0329084681331452	0.010227404639532	0.139226229294229	0.023162276540268183361	0.115474445603557	0.072809728605725	-0.0272300001877993	0.258178891394914	0.11274486776	0.0713164351756914	0.0692343616966267	-0.0643804202423162	0.207013290593699	0.3029758165
rs708723	1:205739266	1	205739266	T	C	0.4426	RAB29	UTR3	1	0.0382	-0.0053275592082457	0.0272315356766664	-0.0587003883782294	0.048045269961738	0.844892479555670483649	-0.0110739074439858	0.0596949412993929	-0.128073842450029	0.105926027562057	0.85283036600	0.0133339369145178	0.0585915817821416	-0.101503453175713	0.128171327004748	0.8199772185
rs1294247	1:233512573	1	233512573	C	T	0.5847	MAP3K21	intronic	NA	0.0329	0.0260944207689312	0.0281397271496337	-0.0290584309791347	0.0812472725169972	0.353762460886801521909	-0.0341412939152845	0.0976032121523353	-0.225440074509284	0.157157486678715	0.72649118049	0.00588903025473146	0.0632570611447241	-0.118092531356776	0.129870591866239	0.9258266561
rs10188360	2:8597823	2	8597823	G	A	0.4174	LINC00299;LINC01814	intergenic	NA	0.042	0.0795941218593195	0.028742216641581	0.023260412405973	0.135927831312666	0.005618707437557782236	0.13981548256378	0.0984358723114321	-0.0531152819534104	0.33274624708097	0.15549962946	0.0414831352878704	0.0883287643969425	-0.131638061729061	0.214604332304802	0.6386088893
rs73913932	2:10094526	2	10094526	A	G	0.0721	GRHL1	intronic	NA	0.078496295	0.054300056761359	0.0525115858262681	-0.0486207602292104	0.157220873751928	0.301108770372623957279	0.352429416677309	0.101633808177556	0.153230813037647	0.551628020316972	0.00052505097	0.215040376803635	0.100220540524438	0.0186117268645999	0.41146902674267	0.0318991812
rs1990613	2:10781975	2	10781975	C	T	0.5073	NOL10	intronic	NA	0.056905738	0.0535949224607652	0.0304222423652044	-0.00603157690398404	0.113221421825514	0.078119675098500734878	0.0513266593523111	0.0586938750379008	-0.063711221835069	0.166364540539691	0.38185654084	0.0293113252258696	0.0575410069781716	-0.0834669760855148	0.142089626537254	0.6104726525
rs4668475	2:16027190	2	16027190	C	A	0.7284	LINC01804;MYCNUT	intergenic	NA	0.0496	0.0631969614161222	0.0319953396489687	0.000487248031017185	0.125906674801227	0.048246283650695352685	0.0643116421915824	0.0709129389919075	-0.0746751642704424	0.203298448653607	0.36445447690	-0.0146241091068169	0.0673407568909211	-0.14660956730469	0.117361349091056	0.8280791390
rs9306895	2:20878153	2	20878153	T	C	0.3612	GDF7	UTR3	1	0.0785	0.0694951329425492	0.0281851203390958	0.0142533121779942	0.124736953707104	0.013675824788800382270	0.0388142505799503	0.0772776961194217	-0.112647250622347	0.190275751782248	0.61547777143	-0.0346699912743162	0.0630031236877502	-0.158153844615829	0.0888138620671965	0.5821204565
rs6722589	2:37885400	2	37885400	G	A	0.7443	CDC42EP3	intronic	NA	0.033	-0.0443069047054478	0.0562866433477165	-0.154626698477623	0.0660128890667274	0.431184980421759900260	0.00422539924912872	0.0690116705692964	-0.131034989579635	0.139485788077892	0.95117817681	0.0548850275387275	0.069091054814799	-0.0805309515521612	0.190301006629616	0.4269702392
rs4953671	2:43073548	2	43073548	T	G	0.6635	HAAO;LINC01819	intergenic	1	0.045005013	0.0323153313868686	0.0285354822720905	-0.02361318614791	0.0882438489216472	0.257440515753432075385	0.0536750215763327	0.0801724644667602	-0.103460121330334	0.210810164483	0.50318010737	0.026248591470423	0.0614746042398966	-0.0942394188036276	0.146736601744474	0.6693919406
rs73923570	2:43551893	2	43551893	A	G	0.005	THADA	intronic	NA	0.14408988	-0.556501054971053	0.604632061987636	-1.74155812036501	0.628556010422903	0.357365751348982518820	0.158021883376883	0.524703790124669	-0.870378647819131	1.1864224145729	0.76328945289	0.820844418070134	0.493684000192717	-0.146758442051256	1.78844727819152	0.0963741124
rs7591218	2:43637998	2	43637998	G	A	0.3157	THADA	intronic	NA	0.080877769	0.0990117951569143	0.0284914527894366	0.0431695738223953	0.154854016491433	0.000510586275589574754	0.067507422979862	0.0640348606346096	-0.0579985976190144	0.193013443578738	0.29177797231	-0.0159718822491524	0.0610732569065982	-0.135673266204647	0.103729501706342	0.7936914765
rs12999901	2:58361134	2	58361134	G	A	0.3831	VRK2	intronic	NA	0.0286	0.0164939047901473	0.0350955195788857	-0.0522920496031889	0.0852798591834835	0.638375159471765929453	0.0153218064187361	0.0600570196623972	-0.102387789138376	0.133031401975849	0.79862965141	-0.0133378908056992	0.0594252242104964	-0.12980919003149	0.103133408420091	0.8224084879
rs11125927	2:62752975	2	62752975	A	G	0.1134	TMEM17;EHBP1	intergenic	NA	0.085706349	0.0649521088369916	0.0421395722510732	-0.0176399350990353	0.147544152773018	0.123230014645350563485	0.11761045002607	0.0910004623451199	-0.0607471787468579	0.295968078798999	0.19621313206	0.0232954540052067	0.0888568602558736	-0.150860791875614	0.197451699886027	0.7931916744
rs58235267	2:63277843	2	63277843	C	G	0.4673	OTX1	intronic	1	0.109299336	0.0749968459966044	0.0299675285638498	0.0162615693057834	0.133732122687425	0.012328352480696875421	0.0980509716604904	0.0695474721318323	-0.038259568933704	0.234361512254685	0.15858623802	-0.028151569489335	0.076111119310919	-0.177326622161767	0.121023483183097	0.7114759308
rs139283528	2:63938756	2	63938756	A	G	0.9845	MDH1;UGP2	intergenic	NA	0.226057308	0.072250303676677	0.113250428521955	-0.149716457460082	0.294217064813436	0.523493624005182511816	0.0626059722464084	0.258179394243629	-0.443416342021471	0.568628286514288	0.80840035167	0.0334104548533913	0.250802421441255	-0.458153258406904	0.524974168113687	0.8940239465
rs74702681	2:66652885	2	66652885	C	T	0.0232	MEIS1-AS3	ncRNA_exonic	NA	0.1287	-0.0132392808476196	0.0947607516967572	-0.198966941321207	0.172488379625967	0.888886988561747970472	0.0914766750282782	0.204657837796949	-0.309645316207583	0.492598666264139	0.65489403502	0.148233893836198	0.189536867331697	-0.223251539876475	0.519719327548871	0.4341647674
rs2902065	2:68482327	2	68482327	A	G	0.6717	PPP3R1;CNRIP1	intergenic	NA	0.0303	0.0623078165284023	0.0302766840396267	0.00296660623943518	0.121649026817369	0.039595204093904844134	0.137624754317888	0.0682347344760089	0.00388713225025658	0.271362376385519	0.04370270975	0.118381167619643	0.0673483814582584	-0.0136192344556085	0.250381569694895	0.0787911933
rs1078004	2:85769711	2	85769711	G	C	0.5366	MAT2A	synonymous SNV	NA	0.0761	0.0758772819418635	0.0273023056317814	0.0223657462086669	0.12938881767506	0.005450086438442458374	0.152009095192017	0.0705550364214467	0.0137237648780697	0.290294425505964	0.03120290371	0.0787488352274881	0.0609332522877604	-0.0406781447174152	0.198175815172391	0.1962260416
rs3761705	2:111903527	2	111903527	G	A	0.6957	BCL2L11	UTR3	NA	0.042624225	-0.0231792454403943	0.103389715209489	-0.225819363622846	0.179460872742058	0.822607167535921557366	-0.0370511388793648	0.0640157930443538	-0.162519787688068	0.0884175099293383	0.56273680364	-0.0475305321446868	0.0636673648507143	-0.172316274242658	0.0772552099532846	0.4553384554
rs4848397	2:111904370	2	111904370	A	G	0.1194	BCL2L11	intronic	NA	0.082388016	0.0323129295224958	0.0418676835015949	-0.0497462222567521	0.114372081301744	0.440240653736321041478	0.119629268795868	0.0881529616949401	-0.0531473612567536	0.292405898848489	0.17476066693	0.141569629006733	0.087320719814555	-0.0295758369339079	0.312715094947374	0.1049617945
rs4849090	2:113399795	2	113399795	T	C	0.8293	FLJ42351	ncRNA_intronic	NA	0.0406	0.0382828665688523	0.0378545591739457	-0.0359107060627214	0.112476439200426	0.311865903173574265939	0.0632747832858375	0.0903707632328495	-0.113848657905944	0.240398224477619	0.48382193218	0.0502860202477374	0.0941646462159851	-0.134273294952549	0.234845335448024	0.5933261108
rs11900747	2:121103903	2	121103903	T	G	0.0735	INHBB	nonsynonymous SNV	NA	0.080420148	0.0967299177568114	0.0567180802792754	-0.0144354768628198	0.207895312376443	0.088110307328131895477	0.152692316820501	0.138188463693607	-0.118152095097889	0.423536728738891	0.26917820135	0.169512292936393	0.11319055919658	-0.052337126478852	0.391361712351639	0.1342415442
rs4848599	2:121239360	2	121239360	T	C	0.8791	LINC01101;GLI2	intergenic	NA	0.04290675	0.077575673921651	0.0468886962158905	-0.0143244819435338	0.169475829786836	0.098033211340545656221	0.129035688918171	0.144331771835801	-0.153849385704852	0.411920763541194	0.37131045546	0.0725202426629691	0.199112591863237	-0.317733266257398	0.462773751583336	0.7156957792
rs6541731	2:121382140	2	121382140	A	G	0.8872	LINC01101;GLI2	intergenic	NA	0.051194082	-0.0587997359561153	0.0443904672827004	-0.145803453087112	0.0282039811748811	0.185302936464040307607	-0.112834581295091	0.0959218434677261	-0.300837939822522	0.0751687772323411	0.23946786619	-0.10863802175996	0.116775344676001	-0.337513491607173	0.120237448087253	0.3522072735
rs1037137	2:134535495	2	134535495	T	C	0.6805	NCKAP5;MIR3679	intergenic	NA	0.0347	0.0277454773300376	0.0292129682386966	-0.0295108882993203	0.0850018429593954	0.342231281375504903242	0.0579002783387158	0.117793709968016	-0.172971150803952	0.288771707481383	0.62304481949	0.0378331371095303	0.126158688700795	-0.209433349080829	0.285099623299889	0.7642646420
rs79120240	2:148461293	2	148461293	T	G	0.8933	PABPC1P2;ACVR2A	intergenic	NA	0.042223072	-0.0219015654464203	0.0560259775748518	-0.131710463691778	0.0879073327989378	0.695857817559601299351	-0.0652038474275755	0.0968140011108933	-0.254955802804147	0.124548107948996	0.50063176025	-0.106693853238044	0.0902363577556581	-0.283553864535205	0.0701661580591176	0.2370541266
rs11315085	2:148548761	2	148548761	GT	G	0.1995	PABPC1P2;ACVR2A	intergenic	NA	0.037106554	-0.0200109975985532	0.0333801707027847	-0.0854349299738102	0.0454129347767038	0.548847793006811968120	-0.0517421001903818	0.0762799491562601	-0.201248053279198	0.0977638528984344	0.49756977545	-0.0202744456081023	0.0700917169326838	-0.157651686410739	0.117102795194534	0.7723855250
rs79256286	2:152247142	2	152247142	A	G	0.6549	TNFAIP6;RIF1	intergenic	NA	0.0343	0.00765361272420439	0.030240457282543	-0.0516165944256018	0.0669238198740106	0.800197250825077976977	-0.123115457043303	0.0653968397023843	-0.251290907562715	0.00505999347610973	0.05975590993	-0.156807517616656	0.0625441591513828	-0.279391816996707	-0.0342232182366043	0.0121709441
rs11892008	2:169035673	2	169035673	T	C	0.898	STK39	intronic	NA	0.0449	0.031704571197825	0.046622345782977	-0.0596735474115827	0.123082689807233	0.496485772522109791716	-0.205076217634071	0.0974265115063054	-0.396028671325807	-0.0141237639423355	0.03529719561	-0.157634884338465	0.0921488341958251	-0.338243280579635	0.0229735119027055	0.0871447786
rs1574259	2:173313453	2	173313453	T	C	0.9417	ITGA6	intronic	NA	0.210972019	0.226523504026012	0.122480061594315	-0.0135330055230923	0.466580013575116	0.064389617131142884432	0.00972505354982692	0.129040247045471	-0.243189183215447	0.262639290315101	0.93992470467	-0.236329806960355	0.156605535557027	-0.543271016431735	0.0706114025110245	0.1312791143
rs34925593	2:174234547	2	174234547	T	C	0.4783	CDCA7	downstream	NA	0.048978847	0.0464457213829449	0.0270202017084641	-0.00651290082065231	0.0994043435865422	0.085627886693093138715	0.079959090743555	0.0672600624822633	-0.0518682093195948	0.211786390806705	0.23451645590	-0.01973991402358	0.0595364900104039	-0.1364292902099	0.0969494621627403	0.7402215862
rs7578920	2:174852271	2	174852271	C	T	0.0652	SP3;LINC01960	intergenic	NA	0.050464259	0.12163988470636	0.0585009125596532	0.0069802030267133	0.236299566386007	0.037591453899856498710	-0.208347767938703	0.229921630551092	-0.658985883085567	0.242290347208162	0.36484660660	-0.262411221892762	0.197923865168159	-0.650334869303316	0.125512425517792	0.1848996565
rs67228975	2:181276217	2	181276217	G	A	0.7398	CWC22;SCHLAP1	intergenic	NA	0.0365	0.044721187780334	0.0313024200118796	-0.0166304280718959	0.106072803632564	0.153095802909892608756	0.122515882151271	0.0693736536456743	-0.0134539804702069	0.258485744772748	0.07739098859	0.0631324034845411	0.0689263043721605	-0.0719606706723392	0.198225477641421	0.3596980287
rs1861270	2:202126615	2	202126615	A	G	0.7298	CASP8	intronic	NA	0.0444	0.0549849613499255	0.044306592706532	-0.0318543646325623	0.141824287332413	0.214601748455227087087	0.00995951488341818	0.0981403608540122	-0.18239205782021	0.202311087587047	0.91916756437	-0.038746661651023	0.104540446215558	-0.243642171161263	0.166148847859217	0.7109071767
rs57314858	2:208031471	2	208031471	C	T	0.3994	KLF7	intronic	NA	0.0329	0.0474472372099313	0.0288622564770458	-0.00912174599763634	0.104016220417499	0.100192753095756800774	-0.111389537707866	0.170259287489503	-0.445091609220743	0.222312533805011	0.51296059435	-0.151228649285166	0.159859829256529	-0.464548157202685	0.162090858632352	0.3441445954
rs6733869	2:213949073	2	213949073	T	C	0.4085	IKZF2	intronic	NA	0.0333	0.0106381952870089	0.0487276962146239	-0.0848663343432627	0.10614272491728	0.827180357750076256096	0.0128098420990616	0.0814044223327684	-0.146739893855453	0.172359578053576	0.87496072749	-0.0124644046838223	0.0597483195645183	-0.129568959167068	0.104640149799423	0.8347486823
rs13395911	2:233520254	2	233520254	T	A	0.422	EFHD1	intronic	NA	0.0328	0.0267097051245232	0.028965273954538	-0.0300611886287072	0.0834805988777537	0.356461543616109044486	-0.102256593852008	0.0870498963562585	-0.27287125556822	0.0683580678642026	0.24011898638	-0.0596635679850224	0.0690051568747511	-0.194911190207071	0.0755840542370263	0.3872447719
rs58057291	2:238395479	2	238395479	T	A	0.2117	MLPH	intronic	NA	0.056990967	0.0663967630091608	0.051292020240762	-0.0341337493570321	0.166927275375354	0.195497865184436292463	0.0905190253793689	0.0977360058693462	-0.101040026117345	0.282078076876083	0.35436365431	0.0487139314748873	0.0837041535221521	-0.115343194784942	0.212771057734717	0.5605818568
rs74001374	2:238411293	2	238411293	T	C	0.9925	MLPH	intronic	NA	0.125073948	0.281422339069554	0.346916097832795	-0.398520718339898	0.961365396479006	0.417244204446249156160	0.0931123414034606	0.443850338499975	-0.776818336582402	0.963043019389323	0.83383689091	-0.1211579786635	0.375123298642791	-0.856386133765234	0.614070176438233	0.7467090650
rs2097976	2:242123707	2	242123707	C	T	0.1187	PPP1R7	downstream	NA	0.04758781	0.0162005171285065	0.0433381096239396	-0.0687406168924639	0.101141651149477	0.708540556568983292962	-0.0448963035513783	0.208913147989658	-0.454358549507994	0.364565942405237	0.82984204530	-0.101878447115476	0.215835687285237	-0.52490862077299	0.321151726542039	0.6369135515
rs77559646	2:242135265	2	242135265	G	A	0.0225	ANO7	nonsynonymous SNV	NA	0.242551793	0.180848798668754	0.0801734437213915	0.0237117364582778	0.33798586087923	0.024088204895693094559	0.0626425629378401	0.196204072198275	-0.321910352190876	0.447195478066556	0.74951989070	-0.133896719466134	0.184097857144794	-0.494721889100931	0.226928450168662	0.4670343869
rs77482050	2:242139600	2	242139600	A	G	0.9714	ANO7	nonsynonymous SNV	NA	0.348069242	0.320861565664242	0.218890143495452	-0.108155232157648	0.749878363486132	0.142687352430756947408	-0.275137234990018	0.284049520820187	-0.831864065623445	0.281589595643409	0.33273273308	-0.498243578173006	0.271957764219213	-1.0312710013587	0.0347838450126874	0.0669421332
rs76832527	2:242157241	2	242157241	G	A	0.1734	ANO7	nonsynonymous SNV	NA	0.09266038	0.158343098319761	0.038392334321102	0.0830955057679795	0.233590690871542	0.000037179689134883684	0.241597328221339	0.0859896648940328	0.0730606819863661	0.410133974456311	0.00496017344	0.0359185450796954	0.122867666866262	-0.204897656842643	0.276734747002034	0.7700303410
rs4688916	3:18258861	3	18258861	A	T	0.3368	LOC339862	intronic	NA	0.031366651	0.0263499425976113	0.0290442182035918	-0.0305756790405513	0.0832755642357738	0.364282333233719279875	0.170388305713566	0.114939612971063	-0.0548891961066895	0.395665807533822	0.13822967532	0.110623298847026	0.100811473622458	-0.0869635586814014	0.308210156375453	0.2724978352
rs6550597	3:18738940	3	18738940	G	A	0.7108	SATB1-AS1;KCNH8	intergenic	NA	0.03244466	0.0386050115804598	0.0763045704657313	-0.110949198388172	0.188159221549092	0.612903580802170222519	0.0546348072088587	0.0953160539126249	-0.132181225608364	0.241450840026082	0.56651180512	-0.00231929954805828	0.0727311000400161	-0.144869636182469	0.140231037086353	0.9745608176
rs9815122	3:23155056	3	23155056	A	T	0.2073	ZNF385D-AS2;UBE2E2-AS1	intergenic	NA	0.0576	0.0362198296726659	0.0388432657610669	-0.0399115722609431	0.112351231606275	0.351098342909096527986	0.00135343355472921	0.0933424044137301	-0.181594317326554	0.184301184436013	0.98843134687	-0.0378745620009025	0.101613847217091	-0.237034042876956	0.161284918875151	0.7093491663
rs140813356	3:49796391	3	49796391	A	AT	0.1773	IP6K1	intronic	NA	0.0521	0.0597235533539032	0.0347583248910145	-0.0084015115954274	0.127848618303234	0.085750701905603216035	0.0570368064961126	0.0786390570283215	-0.0970929130575889	0.211166526049814	0.46826879792	0.047798113168069	0.0757369200503409	-0.100643522430589	0.196239748766727	0.5279704543
rs73121401	3:64920816	3	64920816	T	G	0.951	ADAMTS9-AS2	ncRNA_intronic	NA	0.0713	0.0795506515750217	0.0627586080843653	-0.0434539599901986	0.202555263140242	0.204953129598141547962	0.0569954621407409	0.160892252354508	-0.258347557865624	0.372338482147106	0.72315441488	-0.0795061915754083	0.151559643486866	-0.376557634319396	0.217545251168579	0.5998704503
rs13091518	3:70796696	3	70796696	C	T	0.5878	SAMMSON;FOXP1	intergenic	NA	0.040382168	0.0903021021824424	0.0270085268925661	0.0373663621975313	0.143237842167354	0.000827387128111548888	0.0655914100215265	0.0596973641262493	-0.0514132736378955	0.182596093680949	0.27188493838	0.00168282026716424	0.0711765447424662	-0.137820643972073	0.141186284506402	0.9811374487
rs6147879	3:71238369	3	71238369	AGTCATTATAAGAAGCTTGT	A	0.0658	FOXP1	intronic	NA	0.052489168	0.00798213989144021	0.0600619297018507	-0.109737079166164	0.125701358949044	0.894273659437150314488	-0.0804828688402975	0.298978191102745	-0.666469355564611	0.505503617884016	0.78778108270	-0.174093996211456	0.308748522133021	-0.779229979872144	0.431041987449232	0.5728426808
rs77973813	3:86991598	3	86991598	G	GT	0.633	VGLL3	UTR3	NA	0.032304669	-0.00115039458994936	0.0523268934598505	-0.103709221194121	0.101408432014222	0.982460106327076254651	0.00935846642897929	0.0632966749364527	-0.114700736787607	0.133417669645566	0.88246048731	-0.027268864542862	0.0617330740420566	-0.148263466320238	0.0937257372345135	0.6586902985
rs78267036	3:87154582	3	87154582	A	G	0.0696	LINC00506	ncRNA_intronic	NA	0.14712205	0.152498136169395	0.0489262690752192	0.0566044108840496	0.248391861454741	0.001827654799892749647	0.0755839077796558	0.10809980784994	-0.136287822341927	0.287455637901238	0.48442403249	-0.0879787803434687	0.105338216737943	-0.294437891345511	0.118480330658574	0.4036034972
rs77464751	3:87199101	3	87199101	G	A	0.976	LINC00506	ncRNA_intronic	NA	0.163522967	0.158596589928356	0.104401126124022	-0.0460258572201517	0.363219037076863	0.128735303667715822451	0.135005169516144	0.24921038708173	-0.353438213737332	0.62344855276962	0.58800334065	0.0836107799470739	0.215887689910138	-0.339521316982347	0.506742876876495	0.6985427742
rs4527381	3:87221370	3	87221370	T	C	0.5039	LINC00506;MIR4795	intergenic	NA	0.075347273	0.125977956996814	0.0267833142298666	0.0734836257196563	0.178472288273972	0.000002556156704422821	0.182763706018356	0.0591291258742488	0.0668727488674932	0.298654663169219	0.00199533883	0.0703355476113904	0.0581082341528215	-0.0435544985333602	0.184225593756141	0.2261165910
rs1283108	3:106961285	3	106961285	C	T	0.3784	DUBR	ncRNA_intronic	NA	0.046970996	0.0114485830274956	0.0275972145989983	-0.042640963660164	0.0655381297151553	0.678254936120553653112	-0.0478213645055345	0.109970997823774	-0.263360559584064	0.167717830572995	0.66366816669	-0.0433664900548224	0.126663317649702	-0.291622030810594	0.204889050700949	0.7320678881
rs151038334	3:107193337	3	107193337	T	C	0.9184	LINC01990;BBX	intergenic	NA	0.062222918	0.0456994052154498	0.0512550898773687	-0.0547587249685563	0.146157535399456	0.372603530068061183922	0.184879081104538	0.117093893310806	-0.0446207325942178	0.414378894803293	0.11435991105	0.129538099065518	0.114323375419516	-0.0945315993477855	0.353607797478821	0.2571785700
rs2271494	3:113300183	3	113300183	T	A	0.5676	SIDT1	intronic	1	0.0749	0.0684165238907298	0.0280646322217849	0.0134108554966692	0.123422192284791	0.014776126457210887744	0.0395640107033033	0.0812074247274656	-0.119599617039777	0.198727638446383	0.62611875732	0.00441301326267479	0.112324870945856	-0.215739688359313	0.224565714884663	0.9686608183
rs58418703	3:114696443	3	114696443	C	A	0.0073	ZBTB20	intronic	NA	0.087	-0.116559774972827	0.175584303380993	-0.460698685850127	0.227579135904473	0.506793118718817492407	-0.487484883195708	0.455187432298633	-1.37963585671629	0.404666090324877	0.28419003268	-0.612117108563531	0.4752424010441	-1.54357509853631	0.319340881409246	0.1977423770
rs2811476	3:127898501	3	127898501	A	C	0.2665	EEFSEC	intronic	1	0.092193316	0.0807147318361408	0.0302218209642048	0.0214810511990818	0.1399484124732	0.007568345627513854007	0.110335985592109	0.0655150038311118	-0.0180710623638739	0.238743033548092	0.09215595140	0.00807579277303683	0.0631703138386195	-0.11573574724275	0.131887332788823	0.8982743434
rs4857898	3:128212730	3	128212730	A	G	0.8395	GATA2-AS1	ncRNA_intronic	NA	0.068043573	0.043190232963186	0.037293707840056	-0.0299040912532829	0.116284557179655	0.246818963891447251680	0.00277767452520465	0.0797986989730189	-0.153624901475066	0.159180250525475	0.97223242761	-0.00640867463272673	0.0770723779549273	-0.157467759627243	0.144650410361789	0.9337311715
rs61792779	3:131984671	3	131984671	G	C	0.7449	CPNE4;ACPP	intergenic	NA	0.0404	0.0150928549591615	0.0315192162240586	-0.046683673660924	0.076869383579247	0.632048091108324161524	0.0118060061069645	0.0698331793941241	-0.125064510431443	0.148676522645372	0.86574934826	0.0109331017446237	0.0665294955705945	-0.119462313483358	0.141328516972606	0.8694677013
rs835648	3:136671504	3	136671504	A	T	0.7003	NCK1;IL20RB	intergenic	NA	0.0312	0.0124670185256456	0.0308616433782731	-0.0480206909994887	0.0729547280507798	0.686238581746459574973	-0.0343661764683563	0.0679876910700221	-0.167619602357635	0.0988872494209223	0.61322423770	-0.0725206971810521	0.0653995224471433	-0.200701405783572	0.0556600114214675	0.2674788209
rs1457063	3:137562823	3	137562823	G	A	0.6171	LINC01210;CLDN18	intergenic	NA	0.0378	0.0601486679212018	0.0282528073075454	0.00477418313626275	0.115523152706141	0.033258825541690517635	0.0919638884383556	0.0641127990309248	-0.0336948886103114	0.217622665487023	0.15145597009	0.0362977757565722	0.0615625660876129	-0.0843626365710159	0.15695818808416	0.5554535492
rs1344674	3:141125186	3	141125186	A	G	0.4397	ZBTB38	intronic	1	0.0457	0.0706829671311399	0.0317835210525917	0.00838841056618957	0.13297752369609	0.026156031319869904594	0.0564745178273647	0.0594354251343563	-0.0600167748418003	0.17296581049653	0.34201938392	0.00596016409104872	0.0581080914911327	-0.10792960244193	0.119849930624027	0.9183040196
rs1879422	3:150466940	3	150466940	G	C	0.0382	SIAH2	intronic	NA	0.0526	0.103987491339087	0.111254595924581	-0.114067509787649	0.322042492465823	0.349953025560331254518	0.2004801514505	0.174803300417338	-0.142128021746217	0.543088324647217	0.25142709977	0.201065520430491	0.163400297102529	-0.11919317695361	0.521324217814592	0.2185065949
rs1426607	3:151993952	3	151993952	A	C	0.8991	MBNL1	intronic	NA	0.0691	0.0450131726179802	0.0471544557910124	-0.0474078624429903	0.137434207678951	0.339785069044362286750	0.0948922056253337	0.126446840902051	-0.152939048501552	0.34272345975222	0.45298289893	0.0381303736671264	0.132113879131059	-0.220808071287627	0.29706881862188	0.7728741244
rs55681402	3:153659873	3	153659873	A	G	0.8541	LINC02006;ARHGEF26-AS1	intergenic	NA	0.0448	0.00353108120151285	0.0532318455298364	-0.100801418867566	0.107863581270592	0.947111915335959175799	0.0220273745577407	0.0888879175647881	-0.152189742530009	0.196244491645491	0.80428089761	0.00341117003794644	0.087145538059004	-0.167390945971066	0.174213286046959	0.9687760832
rs1317365	3:160278478	3	160278478	C	T	0.5907	KPNA4	intronic	1	0.0282	0.0137549592944667	0.0283009254201465	-0.0417138352581744	0.0692237538471079	0.626949390331496436701	0.0884526546895602	0.108077321226775	-0.123375002460484	0.300280311839605	0.41311733438	0.034412197306504	0.085803740153501	-0.133760043133191	0.202584437746199	0.6883781010
rs2293607	3:169482335	3	169482335	C	T	0.7493	TERC	downstream	NA	0.05383032	-0.0202492833435658	0.0310396453825707	-0.0810858703862993	0.0405873036991677	0.514163553914403159695	-0.0760540685757468	0.0681666847285038	-0.209658315589111	0.0575501784376172	0.26454743972	-0.0758971310476772	0.0700596737470778	-0.213211568360576	0.0614173062652216	0.2786658709
rs78416326	3:170074517	3	170074517	C	G	0.7978	SKIL	upstream	NA	0.184196295	0.112580611315203	0.120055526151565	-0.122723896086872	0.347885118717277	0.348379145876929197101	0.160854614973856	0.092169785619778	-0.0197948453036865	0.341504075251399	0.08095024039	-0.024087001315358	0.08553537319502	-0.19173325218179	0.143559249551074	0.7782480865
rs6784631	3:170100476	3	170100476	T	C	0.8763	SKIL	intronic	NA	0.092199465	-0.0577221957527232	0.0429594884946101	-0.141921245996422	0.0264768544909756	0.179064010021554587127	0.0126824067720896	0.192526094461914	-0.364661804457418	0.390026618001598	0.94747837704	0.0738143627353858	0.201594849958051	-0.32130428265115	0.468933008121922	0.7142516378
rs3136601	3:172226240	3	172226240	T	C	0.5597	TNFSF10	intronic	NA	0.033736712	0.0278539055376643	0.0273120455104886	-0.0256767200070123	0.0813845310823408	0.307804539435928448121	-0.0456948352802023	0.0596858394229123	-0.162676930936151	0.0712872603757468	0.44392076042	-0.0968617615727233	0.0584232499232764	-0.211369227282128	0.0176457041366808	0.0973312408
rs9836594	3:172379603	3	172379603	C	T	0.3628	NCEH1	intronic	NA	0.039747755	-0.0240166476539602	0.0532766901971729	-0.128437041655917	0.0804037463479968	0.652140253373581391116	0.0293971083924065	0.0880159693290447	-0.143111021556903	0.201905238341716	0.73838149081	0.0839459153825168	0.092185703302913	-0.0967347429806878	0.264626573745721	0.3624969425
rs263023	3:183511570	3	183511570	C	T	0.8242	YEATS2	intronic	NA	0.0494	0.0207283557009772	0.038703636849947	-0.0551293785956362	0.0965860899975906	0.592258465564180491825	-0.0617696528968775	0.0838641527509697	-0.226140371882744	0.102601066088989	0.46139959642	-0.0546322664736506	0.0810687384878729	-0.213524074181977	0.104259541234676	0.5003745501
rs17804499	4:74442349	4	74442349	C	G	0.9454	RASSF6	nonsynonymous SNV	NA	0.171028112	0.163176724016544	0.0795257416685911	0.00730913450226936	0.319044313530819	0.040182004163280257703	0.271274921237285	0.18360067441377	-0.0885757881509678	0.631125630625538	0.13953447355	0.160534415850431	0.1701918968065	-0.173035572350868	0.494104404051729	0.3455503122
rs72649118	4:74447930	4	74447930	C	T	0.9802	RASSF6	nonsynonymous SNV	NA	0.155187581	0.19109724354094	0.124471324034935	-0.0528620686755485	0.435056555757428	0.124717216451297061020	0.257032747439924	0.339481164934539	-0.408338109261474	0.922403604141322	0.44896955959	0.0210997069225239	0.284604274416615	-0.536714420780197	0.578913834625244	0.9409013750
rs13131954	4:74476924	4	74476924	G	A	0.4843	RASSF6	intronic	NA	0.063907816	0.0104911242838448	0.027771262763736	-0.0439395505382761	0.0649217991059656	0.705602147847598892838	0.0890811515005668	0.0595784216726647	-0.0276904092335966	0.20585271223473	0.13486446322	0.0352878773362759	0.0587308777365437	-0.079822527807775	0.150398282480327	0.5479463692
rs9993810	4:77614640	4	77614640	G	A	0.2715	SHROOM3	intronic	NA	0.0394	0.0598192803491661	0.0556986219899086	-0.0493480127395655	0.168986573437898	0.282831047601474150355	-0.0536509404811758	0.10936627502198	-0.268004900647558	0.160703019685207	0.62373625638	-0.135652448309968	0.138697057979204	-0.407493686710872	0.136188790090936	0.3280503415
rs6853490	4:95544718	4	95544718	A	G	0.4426	PDLIM5	intronic	NA	0.0771	0.077364648825753	0.0281025041899284	0.0222847527381074	0.132444544913399	0.005906181493367805742	0.128409221799265	0.060284585622346	0.0102536051565457	0.246564838441984	0.03316743059	0.0554536329936685	0.0685525461859741	-0.0789068885793594	0.189814154566696	0.4185602634
rs13103835	4:103232168	4	103232168	C	T	0.6454	SLC39A8	intronic	NA	0.0294	0.0542506752215174	0.0548388677200916	-0.0532315304628183	0.161732880905853	0.322529019306270980927	0.0915913950993941	0.0636134213850663	-0.033088619748706	0.216271409947494	0.14992047231	0.0646051414385216	0.0624209252901522	-0.0577376240118421	0.186947906888885	0.3006727735
rs10007915	4:106065308	4	106065308	G	C	0.5908	CXXC4-AS1;TET2	intergenic	NA	0.093105339	0.123166951942993	0.0271894604004353	0.0698765887990621	0.176457315086925	0.000005899707390652117	0.24049559960471	0.0617453466200745	0.119476944016422	0.361514255192998	0.00009821530	0.118475384678803	0.0588908343356099	0.00305147036149278	0.233899298996113	0.0442431654
rs34316731	4:106078344	4	106078344	A	ATAT	0.8669	TET2	intronic	NA	0.069455675	0.170570888731027	0.0429112699571438	0.0864663450841495	0.254675432377904	0.000070388969131153167	0.277984427847088	0.0970369573389059	0.0877954862934824	0.468173369400693	0.00417368400	0.110686085882079	0.0957636744369183	-0.0770072670415	0.298379438805658	0.2477525875
rs7689017	4:110810499	4	110810499	G	T	0.1858	LRIT3;EGF	intergenic	NA	0.040982384	-0.0255924485740841	0.0665843976516527	-0.156095469903617	0.104910572755449	0.700710869729263108319	-0.149415734654917	0.109175284520245	-0.363395360316511	0.0645638910066773	0.17112881231	-0.154260281214831	0.0804441650602871	-0.311927947499389	0.00340738506972718	0.0551608821
rs10025078	4:110848652	4	110848652	G	A	0.6008	EGF	intronic	NA	0.032515005	0.0574810518012769	0.0272224342922507	0.00412606101695732	0.110836042585596	0.034726576739369213742	0.00182902632122993	0.0802642993880133	-0.155486109723617	0.159144162366076	0.98181974323	0.000210070090164945	0.0613496498061679	-0.120033033994069	0.120453174174399	0.9972679330
rs1402672	4:140946341	4	140946341	C	T	0.4484	MAML3	intronic	NA	0.0404	0.0315918786187159	0.0269597371667494	-0.0212482352607789	0.0844319924982107	0.241270531577688546188	-0.0270126796531239	0.0609707409287151	-0.146513135984128	0.0924877766778798	0.65773439916	-0.0791743399435927	0.0575551602092926	-0.191980381078239	0.0336317011910535	0.1689376406
rs72725734	4:146879237	4	146879237	A	G	0.156	ZNF827;LINC01095	intergenic	1	0.0563	0.036779931236777	0.0395301262261982	-0.0406976924708937	0.114257554944448	0.352149592933343080770	-0.114366176335126	0.102667663567917	-0.315591099305119	0.086858746634867	0.26530259102	-0.12134260441612	0.0921084430341624	-0.301871835435138	0.0591866266028972	0.1877084308
rs77063077	4:152002915	4	152002915	A	G	0.0365	LRBA;RPS3A	intergenic	NA	0.0608	-0.0186923659556668	0.0722317442544023	-0.160263983234803	0.12287925132347	0.795802477785552131451	-0.079969541083663	0.18039796690457	-0.433543059100868	0.273603976933542	0.65755227428	-0.022296488773545	0.160206674832918	-0.336295801528984	0.291702823981894	0.8893132207
rs1521717	4:157533294	4	157533294	C	T	0.6941	CTSO;PDGFC	intergenic	1	0.0286	-0.0245393670248923	0.0291885383007236	-0.0817478508556785	0.0326691168058939	0.400505214659512887021	0.0582243283666115	0.0657978759394477	-0.0707371387339406	0.187185795467164	0.37621230637	0.0512659681663953	0.0643322539544442	-0.0748229326285997	0.17735486896139	0.4255127675
rs10021065	4:170089333	4	170089333	A	G	0.6941	SH3RF1	intronic	NA	0.0374	-0.0135134672451392	0.028888117270932	-0.0701331366773355	0.043106202187057	0.639937375331437463544	0.0987011398073956	0.0654985432277786	-0.0296736459588902	0.227075925573681	0.13183087058	0.0762855424639734	0.0632938649929585	-0.0477681533645658	0.200339238292513	0.2281030758
rs2242652	5:1280028	5	1280028	A	G	0.7963	TERT	intronic	1	0.128713799	0.140580861839225	0.0416053689701485	0.0590358370942336	0.222125886584216	0.000727734171931263018	0.213048817963864	0.0869250134336158	0.0426789222783165	0.383418713649411	0.01424799424	0.028076792787602	0.0782077459457357	-0.125207572578098	0.181361158153302	0.7195930615
rs2736098	5:1294086	5	1294086	C	T	0.2643	TERT	synonymous SNV	NA	0.06862253	0.0683956459767374	0.0317802497606247	0.0061075010262252	0.13068379092725	0.031386083639631766340	0.0294379523031132	0.0904030957734056	-0.147748859503687	0.206624764109913	0.74470437661	-0.0280558099906943	0.0832900202810187	-0.191301250013102	0.135189630031713	0.7362339012
rs13190087	5:1298733	5	1298733	A	C	0.04	TERT;MIR4457	intergenic	NA	0.121560623	-0.0592923645810534	0.109569240561619	-0.274044129895231	0.155459400733124	0.588410675957264039937	0.157490239090655	0.147572938692507	-0.131747405839397	0.446727884020706	0.28588031216	0.233676057245748	0.139237823128956	-0.0392250613727646	0.50657717586426	0.0932980514
rs199577062	5:1889346	5	1889346	T	TG	0.3543	CTD-2194D22.4	ncRNA_intronic	NA	0.122171737	0.150070251987501	0.0305663511460804	0.0901613046023789	0.209979199372623	0.000000912365599879045	0.0943679385281549	0.0719766265062507	-0.0467036571527875	0.235439534209097	0.18982687412	-0.004341488342848	0.0652429322791834	-0.132215285855833	0.123532309170137	0.9469451841
rs61169618	5:14848997	5	14848997	C	T	0.345	ANKH	intronic	NA	0.0276	0.00422675688240572	0.0286590220564376	-0.0519438941803509	0.0603974079451624	0.882749741377032215439	-0.0249242866032091	0.0731108549616945	-0.168218929207062	0.118370356000644	0.73317066668	-0.0372036141309109	0.077248757864812	-0.188608397396398	0.114201169134576	0.6300844940
rs35211243	5:43256189	5	43256189	A	G	0.7185	NIM1K	intronic	NA	0.0412	0.0837653916905587	0.0326302155572674	0.019811344390536	0.147719438990581	0.010254972130684120862	0.0252019691682213	0.139555091175976	-0.248320983395895	0.298724921732337	0.85669100734	-0.00807626797900212	0.0931953393040985	-0.190735776542025	0.174583240584021	0.9309421144
rs1482680	5:44392142	5	44392142	A	G	0.3382	FGF10-AS1	ncRNA_intronic	NA	0.0359	0.0157500397979258	0.0294411717557046	-0.0419535965059131	0.0734536761017648	0.592673041545522139018	0.00141869507042534	0.0660959693271847	-0.128127024334121	0.130964414474971	0.98287538569	0.0286284441769632	0.063864000970918	-0.0965426976346671	0.153799585988593	0.6539568974
rs6895682	5:51179883	5	51179883	G	A	0.3378	ISL1;LINC02118	intergenic	NA	0.031	0.0168085914236945	0.0291450080033585	-0.0403145745920198	0.0739317574394087	0.564126709168471740519	0.0224537355417184	0.0651188571535104	-0.10517687919357	0.150084350277007	0.73023603237	-0.00563650707905789	0.063135419335768	-0.129379655125997	0.118106640967881	0.9288621973
rs62357764	5:52644390	5	52644390	A	C	0.8475	LOC257396;FST	intergenic	NA	0.043	-0.00643989223115876	0.0376991640404359	-0.0803288959976806	0.0674491115353631	0.864362778049175939366	-0.0145058286792815	0.0852958340664641	-0.181682591480856	0.152670934122293	0.86495908615	-0.0336129654854094	0.0797729102658583	-0.189964996548437	0.122739065577618	0.6734935776
rs33329	5:56145068	5	56145068	T	C	0.7164	MAP3K1	intronic	NA	0.0365	0.0550485511592022	0.0299297513359793	-0.00361268352555676	0.113709785843961	0.065877165992663758165	0.0705729034962231	0.0889512742634731	-0.103768390439129	0.244914197431575	0.42755160419	0.0656123898118322	0.0962256094479461	-0.122986339096559	0.254211118720224	0.4953275084
rs6884284	5:65800275	5	65800275	A	G	0.4651	LINC02065;LINC02229	intergenic	NA	0.029158193	0.0454591488039365	0.0269112125682689	-0.00728585861017206	0.0982041562180451	0.091175922929158548236	-0.044925981407254	0.0602207940779484	-0.162956568920436	0.0731046061059279	0.45565468545	-0.075326529843039	0.0585131999523382	-0.190010294369813	0.0393572346837347	0.1979749320
rs139921834	5:66011501	5	66011501	T	TAATAA	0.7496	MAST4	intronic	NA	0.033223745	0.0408719428458209	0.031887559406925	-0.0216265251466335	0.103370410838275	0.199929659401322512569	0.100788693702867	0.0696792596387619	-0.0357801456585219	0.237357533064256	0.14804648648	0.0682627860471497	0.0750693750665696	-0.0788704854252558	0.215396057519555	0.3631763024
rs4704108	5:73392666	5	73392666	A	G	0.731	ARHGEF28;LINC01335	intergenic	NA	0.0354	-0.0182056008299158	0.0314396495802414	-0.0798261816937487	0.0434149800339171	0.562545312070758529721	0.0588449751637378	0.0702865777808344	-0.0789141858832708	0.196604136210746	0.40247174387	0.0452250705800631	0.0678846827606162	-0.0878264627326718	0.178276603892798	0.5052804964
rs11242218	5:133848688	5	133848688	G	T	0.5928	LINC01843;JADE2	intergenic	NA	0.063	0.0185312221013578	0.0453527046687141	-0.0703584456508034	0.107420889853519	0.682831499414451315033	-0.000531010279989793	0.172223603661698	-0.338083070744618	0.337021050184638	0.99753991774	-0.0411472493682331	0.153617984766411	-0.342232966888022	0.259938468151556	0.7888114139
rs4509063	5:159486736	5	159486736	A	G	0.3951	TTC1	intronic	NA	0.0337	0.0475836970099106	0.0677093031380143	-0.0851240985589024	0.180291492578723	0.482202501533815330870	0.0772559191153441	0.0783257863963206	-0.0762598012822216	0.23077163951291	0.32396590300	0.068382433314389	0.0594773738513326	-0.0481910773292472	0.184955943958025	0.2502584726
rs116483731	5:169015479	5	169015479	A	G	0.9852	SPDL1	nonsynonymous SNV	NA	0.2703	0.297804084594718	0.166494605029874	-0.0285193448840567	0.624127514073492	0.073667803487410518648	-0.0719855281353464	0.520770257935565	-1.09267647790869	0.948705421637995	0.89005947260	-0.0643812850743292	0.436559581591605	-0.920022342099751	0.791259771951092	0.8827577243
rs72848121	5:171960412	5	171960412	C	G	0.0966	SH3PXD2B;LINC01944	intergenic	NA	0.054	0.137562614246561	0.0455763452636487	0.0482346189828472	0.226890609510275	0.002542057532971139788	-0.011259578166369	0.268412374698093	-0.537338165579501	0.514819009246763	0.96653951044	0.000149452807172402	0.175642167683892	-0.344102870019801	0.344401775634146	0.9993210852
rs9686557	5:172959030	5	172959030	A	C	0.4425	MIR8056;LOC285593	intergenic	1	0.0376	0.0261658982741621	0.0271066169779498	-0.0269620947453414	0.0792938912936657	0.334396771788633806466	-0.00646905474226502	0.0625507759704121	-0.129066322849306	0.116128213364776	0.91762896087	-0.0303769628282811	0.0672105545690285	-0.162107229164541	0.101353303507979	0.6512926476
rs144442485	5:176603440	5	176603440	T	TC	0.0491	NSD1	intronic	NA	0.0584	0.0981870421829447	0.0779212403241496	-0.0545357824830787	0.250909866848968	0.207640292875131304839	0.211677810972572	0.138097834413902	-0.0589889708216521	0.482344592766796	0.12532255214	0.150615636984758	0.128910730370761	-0.102044751762687	0.403276025732204	0.2426569033
rs61739424	5:177683905	5	177683905	A	G	0.9553	COL23A1	nonsynonymous SNV	NA	0.087872623	0.174430788613727	0.0757391590904278	0.0259847645771387	0.322876812650315	0.021276239307940841838	0.0795456531388999	0.162287958114085	-0.238532899889251	0.397624206167051	0.62402684138	-0.121052571793714	0.155068546683646	-0.424981338428628	0.182876194841201	0.4350147842
rs10043416	5:177900178	5	177900178	C	A	0.3899	COL23A1	intronic	NA	0.042075137	0.0455709079173367	0.0285225479611132	-0.0103322588337616	0.101474074668435	0.110106378324521664291	-0.0337925327904903	0.109777729781269	-0.248952929466348	0.181367863885367	0.75821408942	0.00398079357081833	0.0733697673397082	-0.139821307969093	0.147782895110729	0.9567307327
rs566243	5:177977483	5	177977483	T	C	0.2967	COL23A1	intronic	NA	0.031363283	-0.0526071928919045	0.0296529577774604	-0.110725922170814	0.00551153638700477	0.076047277283322695096	0.0106600750418971	0.0657932888068344	-0.118292401443941	0.139612551527735	0.87128715520	0.0301239629495339	0.0642585767867404	-0.0958205332502788	0.156068459149347	0.6392176934
rs2814811	6:1670985	6	1670985	G	A	0.4083	GMDS	intronic	NA	0.0397	0.0541269619502257	0.073241308263634	-0.0894233644270928	0.197677288327544	0.459893440859846680535	0.167593121015276	0.0931110965142009	-0.0149012747135912	0.350087516744142	0.07187226001	0.129106012622477	0.0637966469469707	0.00406688227199739	0.254145142972957	0.0429998373
rs4713266	6:11219030	6	11219030	T	C	0.5186	NEDD9	intronic	NA	0.042458043	0.00639908574041286	0.0269740386964141	-0.0464690586221485	0.0592672301029742	0.812477370509087082340	0.0939802181053029	0.0587042395014423	-0.0210779770573375	0.209038413267943	0.10939680140	0.0808357040001753	0.0580512265084172	-0.0329426092146993	0.19461401721505	0.1637743200
rs4713343	6:11289748	6	11289748	C	T	0.2544	NEDD9	intronic	NA	0.035365503	0.0490989560169499	0.0313815414587798	-0.012407735021609	0.110605647055509	0.117681242868133376089	0.0388206765880638	0.0680948362711305	-0.0946427500365038	0.172284103212631	0.56861176324	-0.0179105542141073	0.0659742994605407	-0.147217805062027	0.111396696633813	0.7860236122
rs9348465	6:21330808	6	21330808	C	A	0.8014	CDKAL1;LINC00581	intergenic	NA	0.065100809	0.0358427981965052	0.0342383618083461	-0.0312631578375049	0.102948754230515	0.295163792264155122602	0.00620784111960357	0.077462054436382	-0.145614995744186	0.158030677983393	0.93612558029	-0.00128127765404189	0.0736871229374801	-0.145705384735878	0.143142829427794	0.9861270178
rs9466096	6:21462138	6	21462138	C	T	0.5268	CDKAL1;LINC00581	intergenic	NA	0.038664001	0.0228943551394983	0.0274946585267637	-0.0309941853401857	0.0767828956191822	0.405023116228686697049	0.0549995795953099	0.0610320303779552	-0.0646210018488367	0.174620161039457	0.36750364628	0.0347361057216194	0.0589984578591477	-0.0808987468257142	0.150370958268953	0.5560203072
rs2182997	6:21874359	6	21874359	C	A	0.4504	CASC15	ncRNA_intronic	NA	0.043140224	0.0197821379205972	0.0279342714914321	-0.0349680281369736	0.074532303978168	0.478841363553654086882	-0.0196072372522229	0.128473610838003	-0.271410887458523	0.232196412954077	0.87870043962	-0.0315020942541854	0.100651991875253	-0.228776373301899	0.165772184793528	0.7542956016
rs9393282	6:22381368	6	22381368	C	A	0.7494	PRL;HDGFL1	intergenic	NA	0.041773558	0.0451610183589725	0.0329732377920662	-0.0194653401671523	0.109787376885097	0.170803541117327872811	-0.0456491242394007	0.0716178265450381	-0.186017484918712	0.0947192364399106	0.52386504126	-0.0614370802937129	0.0683877190472779	-0.195474546611221	0.0726003860237956	0.3689914020
rs16896742	6:29922740	6	29922740	A	G	0.3831	HLA-A;HCG9	intergenic	1	0.0374732	0.0409516934418503	0.0662826069934413	-0.0889598290667173	0.170863215950418	0.536684318800397797133	-0.0738935052614083	0.0778334071004842	-0.226444179972401	0.0786571694495847	0.34242721383	-0.0992930452338263	0.0650617944704392	-0.226811819165434	0.0282257286977818	0.1269763867
rs2844626	6:31229552	6	31229552	T	A	0.6413	HCG27;HLA-C	intergenic	NA	0.046212884	0.0318052857798568	0.0494283908761307	-0.0650725801511276	0.128683151710841	0.519924436154665547960	0.0309067519501758	0.0725790810507762	-0.111345632940359	0.173159136840711	0.67022769010	0.0498748144748972	0.108575728326164	-0.162929702639591	0.262679331589385	0.6459791863
rs9275160	6:32652620	6	32652620	G	A	0.3342	HLA-DQB1;HLA-DQA2	intergenic	NA	0.03641744	0.185125415679039	0.172805336146109	-0.153566819503673	0.523817650861751	0.284037007356974013916	0.073230999805537	0.169120923154061	-0.258239918608589	0.404701918219663	0.66500772461	-0.059372764819391	0.0849498791797141	-0.22587146850266	0.107125938863878	0.4846050055
rs2744961	6:34655000	6	34655000	C	T	0.362	ILRUN	intronic	NA	0.042134287	0.107642358259248	0.028430183838747	0.0519202218614509	0.163364494657045	0.000152968654837978022	0.026363542164318	0.0976951237689925	-0.16511538188809	0.217842466216726	0.78727161471	-0.0169330325087583	0.0909584845393226	-0.195208386294174	0.161342321276657	0.8523175579
rs262936	6:37138220	6	37138220	C	G	0.2831	PIM1	nonsynonymous SNV	NA	0.041950169	0.058259767828417	0.0679281615339744	-0.0748769823141919	0.191396517971026	0.391076161274083011765	0.0608616340454895	0.102114299861659	-0.139278715989885	0.261001984080864	0.55116533945	0.0631858019634224	0.063774914532595	-0.061810733637584	0.188182337564429	0.3218015016
rs4714486	6:41542417	6	41542417	C	T	0.2782	FOXP4	intronic	NA	0.1002	0.0988280261446605	0.0342578345776598	0.0316839041841163	0.165972148105205	0.003916251750190355083	-0.00537129044072731	0.0661875730402598	-0.135096549823751	0.124353968942296	0.93532063328	-0.117776190644245	0.068127223999098	-0.25130309604917	0.01575071476068	0.0838505575
rs4711748	6:43694598	6	43694598	C	T	0.2295	MRPS18A;VEGFA	intergenic	1	0.03334081	0.00134864190331525	0.0326312420979406	-0.0626074173794555	0.065304701186086	0.967032996095449348672	0.0889449906860064	0.109166637707194	-0.125017687533427	0.302907668905439	0.41520770350	0.0995630384776574	0.105952170843326	-0.108099400459097	0.307225477414412	0.3473725134
rs9472121	6:43710015	6	43710015	G	T	0.4904	MRPS18A;VEGFA	intergenic	NA	0.034601825	0.0441377550685506	0.027646686462735	-0.010048754690281	0.0983242648273821	0.110378657166842392146	0.101026295300912	0.0600781976940702	-0.0167248084355425	0.218777399037367	0.09265031274	0.0646256916553004	0.0594915665536137	-0.0519756361736502	0.181227019484251	0.2773462654
rs594260	6:53337681	6	53337681	C	G	0.529	ELOVL5;GCLC	intergenic	NA	0.0331	0.000186790081038594	0.0280886807720824	-0.0548660126054856	0.0552395927675628	0.994694096724583420865	0.0374508796062545	0.105870940867593	-0.170052351503598	0.244954110716107	0.72353308438	0.0402101572791	0.10598454765255	-0.167515739037667	0.247936053595867	0.7043935134
rs77054685	6:71282172	6	71282172	G	A	0.8216	SDHAF4	intronic	NA	0.0347	0.0157683550401139	0.0358751019882712	-0.0545455527985989	0.0860822628788266	0.660274086976518015391	0.0425643499913285	0.0805426895863576	-0.115296420815922	0.200425120798579	0.59717355301	0.0370528215287057	0.0786355260362629	-0.117069977407731	0.191175620465143	0.6375000830
rs16881098	6:72020596	6	72020596	G	A	0.0935	OGFRL1;MIR30C2	intergenic	NA	0.0496	-0.0231439225488326	0.0471295228869846	-0.115516090015878	0.0692282449182134	0.623376522607153926714	-0.140582938851386	0.104408683051475	-0.345220197305534	0.0640543196027625	0.17815167012	-0.118063333601843	0.105127716479736	-0.324109871679064	0.0879832044753782	0.2614176671
rs6906615	6:76489774	6	76489774	C	T	0.8552	MYO6	intronic	NA	0.0519	0.0251646754977921	0.0388543940360797	-0.050988537454052	0.101317888449636	0.517200907336784365675	0.153103660867518	0.162944043393583	-0.166260795679237	0.472468117414273	0.34741824879	0.0514030488346433	0.0878220084993802	-0.120724924874112	0.223531022543399	0.5583396822
rs146575246	6:80757780	6	80757780	GTT	G	0.4504	TTK;BCKDHB	intergenic	NA	0.0284	0.0509625331912174	0.0273913638915588	-0.00272355352366878	0.104648619906104	0.062810170812277854591	-0.0122961620467732	0.0616041374781207	-0.133038052802544	0.108445728708997	0.84179372988	-0.035759307461572	0.089145220212004	-0.210480728470992	0.138962113547848	0.6883204068
rs62430067	6:107597364	6	107597364	G	T	0.1799	PDSS2	intronic	NA	0.0467	0.0191826145892769	0.0349409523921579	-0.0493003936848813	0.0876656228634351	0.583004826705781797891	0.0699521218614724	0.106604488601293	-0.138988836387372	0.278893080110317	0.51170597094	0.0442992485687387	0.0969551088346936	-0.145729272864422	0.234327770001899	0.6477395186
rs78550764	6:109312239	6	109312239	C	T	0.124	SESN1	intronic	NA	0.0811	0.0337577565715738	0.0415310421280422	-0.0476415902398047	0.115157103382952	0.416314433733668720627	0.0762432243779774	0.0889062498463476	-0.0980098233213836	0.250496272077338	0.39113061939	0.0364956634234943	0.0874778503057739	-0.134957772620809	0.207949099467797	0.6765329255
rs339328	6:117208509	6	117208509	T	G	0.6943	RFX6	intronic	NA	0.1085	0.113026312118212	0.0557178407294211	0.00382135099220743	0.222231273244216	0.042504353707299206977	-0.0250241758079908	0.143042990965016	-0.30538328634031	0.255334934724328	0.86112548870	-0.0362246747201996	0.0671064285384127	-0.167750857786599	0.0953015083462002	0.5893285476
rs7740107	6:130374461	6	130374461	T	A	0.7406	L3MBTL3	intronic	NA	0.0448	0.0425556908868974	0.0309657101057268	-0.0181359856760351	0.10324736744983	0.169353421914922558367	0.0307450317718467	0.0704408875384167	-0.107316570842486	0.16880663438618	0.66249887502	-0.0859364178542593	0.0840640588640947	-0.25069894562214	0.0788261099136214	0.3066517073
rs228867	6:134268822	6	134268822	G	A	0.6292	TCF21;TBPL1	intergenic	NA	0.044098088	0.00967370707983342	0.0289980361279326	-0.0471613993533057	0.0665088135129726	0.738682401317501735605	0.0731387086433365	0.131805978098705	-0.1851962613772	0.331473678663873	0.57896528623	0.0652246671502852	0.0955736675393122	-0.122096279097172	0.252545613397742	0.4949516858
rs10499188	6:134341363	6	134341363	G	A	0.0186	SLC2A12	intronic	NA	0.080203175	0.0437922509530521	0.104036685197662	-0.160115905105298	0.247700407011402	0.673805572823801490756	-0.151558625365264	0.362626409575582	-0.862293327976474	0.559176077245947	0.67598585715	-0.165371367213578	0.304193732980441	-0.761580128178036	0.43083739375088	0.5866903909
rs34379299	6:139859028	6	139859028	G	A	0.7928	LINC01625;LOC100132735	intergenic	NA	0.0366	0.00376101471901082	0.0330351669768348	-0.0609867227788523	0.0685087522168739	0.909357638824992209337	-0.00961710465484909	0.10472880919952	-0.214881798829675	0.195647589519977	0.92683418469	-0.00673540005708109	0.101916597630292	-0.206488260839314	0.193017460725152	0.9473082649
rs13215045	6:153447516	6	153447516	T	C	0.6865	RGS17	intronic	NA	0.0675	0.100020069873179	0.0293577377882631	0.0424799611406125	0.157560178605745	0.000656954137439990120	0.14339350994107	0.0644477344876884	0.0170782714600007	0.269708748422139	0.02608404997	0.0871980581706623	0.0649667929743105	-0.0401345162500561	0.214530632591381	0.1795330094
rs57022984	6:160149462	6	160149462	CA	C	0.8103	SOD2;WTAP	intronic	NA	0.065518612	0.0683433572818949	0.062896725689056	-0.05493195981415	0.19161867437794	0.277215205669286923751	0.0911949507854543	0.130200504361336	-0.163993348531715	0.346383250102623	0.48366546438	0.0198747363798189	0.10682101512366	-0.189490606054563	0.229240078814201	0.8524005116
rs4646284	6:160581543	6	160581543	T	TG	0.2939	SLC22A1;SLC22A2	intergenic	NA	0.158545835	0.204380811975926	0.031410437791117	0.142817485166701	0.265944138785152	0.000000000076778667710	0.202985753890458	0.0817720628479728	0.0427154557668852	0.36325605201403	0.01305240520	0.0345313579903272	0.0662556668363723	-0.0953273627806473	0.164390078761302	0.6022389719
rs12671113	7:1965255	7	1965255	G	A	0.3758	MAD1L1	intronic	NA	0.038	0.00626180231869397	0.0295229335039927	-0.0516020840671026	0.0641256887044906	0.832029333564254902633	-0.0339197286112232	0.0644060532378467	-0.160153273343772	0.0923138161213257	0.59843363653	-0.0820097202667503	0.060848192598492	-0.201269986284151	0.0372505457506506	0.1777305100
rs6973059	7:20444081	7	20444081	C	T	0.3065	ITGB8	intronic	NA	0.038791951	0.0746660420762173	0.0956889750706574	-0.112880902779822	0.262212986932257	0.435214713609026526697	0.00276939522132904	0.0631537092709169	-0.121009600439781	0.126548390882439	0.96502264497	-0.00359439346310617	0.0620824642737712	-0.125273787511192	0.11808500058498	0.9538306082
rs10713532	7:20996952	7	20996952	T	TG	0.2251	LINC01162	ncRNA_intronic	NA	0.084991435	0.0608443257740701	0.0321173181663041	-0.00210446111189989	0.12379311266004	0.058166657956419863529	0.0361719949523755	0.10887225381385	-0.177213701438474	0.249557691343225	0.73970611849	-0.0879922254886387	0.11924824630879	-0.321714493473429	0.145730042496151	0.4605805979
rs35389879	7:21812043	7	21812043	G	T	0.4115	DNAH11	intronic	1	0.032503289	0.038388491616494	0.0271533440737205	-0.0148310848278223	0.0916080680608103	0.157430435866695805913	-0.0343807496313952	0.0964219380384275	-0.223364275506266	0.154602776243475	0.72141700732	-0.0398634367746843	0.0847763864064564	-0.20602210087079	0.126295227321421	0.6381988210
rs5882865	7:22896340	7	22896340	A	AC	0.6205	SNHG26	ncRNA_intronic	NA	0.030580246	0.00105957121387426	0.0375407362512059	-0.0725189197916066	0.0746380622193551	0.977483039393581831789	0.0247625245938121	0.0763478138222248	-0.124876440796118	0.174401489983742	0.74568188219	0.0262960533349659	0.07354045083462	-0.117840581707728	0.17043268837766	0.7206631546
rs940526	7:27560990	7	27560990	A	G	0.446	EVX1;HIBADH	intergenic	NA	0.042380717	0.0928162871240512	0.0405661501213756	0.0133080938947099	0.172324480353392	0.022136177974052307499	0.103216838857936	0.0609543588464723	-0.0162515091818801	0.222685186897752	0.09038956736	-0.0270529616598186	0.0587369986981277	-0.142175363668125	0.0880694403484877	0.6451014929
rs10486567	7:27976563	7	27976563	A	G	0.7622	JAZF1	intronic	1	0.127645753	0.145138203313403	0.0332349281820796	0.0799989410477513	0.210277465579054	0.000012594266629921878	0.00692137643163264	0.0719114194331739	-0.134022415734542	0.147865168597807	0.92332309974	-0.127290592006274	0.0691194439621177	-0.262762212803459	0.00818102879091098	0.0655332067
rs6964685	7:36433721	7	36433721	T	C	0.8871	ANLN	intronic	NA	0.047	-0.0693625254953646	0.0746465396451068	-0.215667054770315	0.0769420037795861	0.352778777858196002093	-0.0613597534738613	0.153701367569544	-0.362608898284721	0.239889391336998	0.68973545304	-0.0152444169603161	0.123493641972958	-0.257287507546997	0.226798673626365	0.9017563640
rs12701832	7:40812079	7	40812079	C	T	0.6649	SUGCT	intronic	NA	0.0567	0.0482151161275234	0.0492481695060231	-0.0483095224088056	0.144739754663852	0.327568359707033351924	0.039233368362224	0.0676988855689759	-0.0934540091464671	0.171920745870915	0.56223327203	0.0450094418595554	0.119406859500092	-0.189023702267659	0.27904258598677	0.7062168238
rs700755	7:47445641	7	47445641	G	A	0.4921	TNS3	intronic	NA	0.037566636	0.0271791516905071	0.027305550261586	-0.0263387434002496	0.0806970467812639	0.319555878664701809022	-0.013047262063038	0.0618472727066432	-0.134265689110086	0.10817116498401	0.83291897112	-0.0471357790778656	0.058953537625944	-0.162682589585943	0.0684110314302117	0.4239766978
rs11770955	7:47510577	7	47510577	G	C	0.6782	TNS3	intronic	NA	0.041720399	0.0350564235899159	0.0339709228179792	-0.0315253616549131	0.101638208834745	0.302093751265773813319	0.0224914264312954	0.0643057401903689	-0.103545508341018	0.148528361203608	0.72652056264	-0.0380927484464957	0.066646752995154	-0.168717984003534	0.0925324871105432	0.5676187760
rs5884169	7:50834298	7	50834298	T	TA	0.2493	GRB10	intronic	NA	0.0328	0.0853820328476959	0.0324633856142024	0.0217549662276236	0.149009099467768	0.008535911835602857933	0.0433659038748534	0.0815076345151351	-0.116386124239865	0.203117931989572	0.59469334641	-0.0565048111652639	0.0704326348598112	-0.194550238826754	0.0815406164962263	0.4224064715
rs1019617	7:81428307	7	81428307	T	C	0.3667	HGF;CACNA2D1	intergenic	NA	0.0288	0.0312043654414534	0.0282030395493703	-0.0240725763298711	0.0864813072127778	0.268545410614798862881	0.0109930883618132	0.0622338319221991	-0.110982980825616	0.132969157549242	0.85978985624	-0.00867783956112879	0.0604519351670195	-0.127161455284237	0.10980577616198	0.8858562926
rs141155748	7:92551114	7	92551114	T	C	0.9136	LOC101927497;SAMD9	intergenic	NA	0.0439	0.0161679992125732	0.0493575840399146	-0.0805710878695684	0.112907086294715	0.743237797585987625126	0.118217592376267	0.113330116994642	-0.103905355296941	0.340340540049476	0.29688993728	0.068553581477648	0.109952123041835	-0.146948619708066	0.284055782663362	0.5329653662
rs6465657	7:97816327	7	97816327	T	C	0.466	LMTK2	intronic	NA	0.0957	0.0952673846649725	0.0417518528674331	0.0134352567569882	0.177099512572957	0.022503970730445278792	0.0677086723563497	0.0690901847305238	-0.0677056014006962	0.203122946113396	0.32708403730	-0.0456013635684799	0.0576421093115804	-0.158577821812098	0.0673750946751386	0.4288786455
rs62494897	8:8455634	8	8455634	A	C	0.0632	PRAG1;CLDN23	intergenic	NA	0.0627	0.0317905697917286	0.059049045372289	-0.0839434324594294	0.147524572042887	0.590317714828052286791	0.133651614594237	0.121660593974091	-0.104798767932731	0.372101997121205	0.27195948618	0.0506436493389848	0.120685042236376	-0.185894686917008	0.287181985594978	0.6747522270
rs200170336	8:11144199	8	11144199	A	G	0.5309	MTMR9	intronic	NA	0.0315	0.0494037641900015	0.0286886648868426	-0.00682498575274882	0.105632514132752	0.085057627695435747417	0.0596789640415213	0.0624997178978549	-0.0628182320821877	0.18217616016523	0.33964458833	0.0683393217757546	0.0633229988213198	-0.0557714753071045	0.192450118858614	0.2804905458
rs4871844	8:22879734	8	22879734	C	T	0.6581	TNFRSF10B	UTR3	NA	0.038266918	0.0158360658220235	0.0577588138150588	-0.0973691290452462	0.129041260689293	0.783949566668613262443	0.00261481924115688	0.0905463236236929	-0.174852713993789	0.180082352476103	0.97696169351	-0.004289253883046	0.0640762790655491	-0.12987645311486	0.121297945348768	0.9466296211
rs992530	8:23465916	8	23465916	G	A	0.2819	SLC25A37;NKX3-1	intergenic	1	0.063169637	0.0552937012992713	0.0290689719095279	-0.00168043671100985	0.112267839309553	0.057150844248595185360	0.00578258746062819	0.0637185616061995	-0.119103498434219	0.130668673355476	0.92768964409	-0.0845787001098808	0.0639028349933795	-0.209825955206911	0.0406685549871489	0.1856520053
rs1160267	8:23529521	8	23529521	A	G	0.4345	SLC25A37;NKX3-1	intergenic	1	0.153154974	0.150715147858131	0.0272693535333562	0.0972681970510625	0.204162098665199	0.000000032592786856954	0.110437916528442	0.0602750156470826	-0.00769894330742778	0.228574776364313	0.06691660612	-0.0233182781474985	0.0791579816004913	-0.178465071173346	0.131828514878349	0.7683155151
rs141811748	8:25894201	8	25894201	CCAAA	C	0.1426	EBF2	intronic	NA	0.063282358	0.0542801900339157	0.0534654151072709	-0.0505100979948189	0.15907047806265	0.309991776261975271467	0.142494022697549	0.0789870104145471	-0.0123176729614529	0.297305718356552	0.07122841744	0.107812316356732	0.0749150540309297	-0.0390184914437623	0.254643124157226	0.1501143945
rs12677206	8:26063165	8	26063165	C	A	0.3322	EBF2;PPP2R2A	intergenic	NA	0.041407499	0.0561102764175688	0.0292944087064585	-0.0013057095954863	0.113526262430624	0.055442529157573881837	0.0308491337005605	0.0685712924174574	-0.103548129811021	0.165246397212142	0.65279401789	-0.0192689725891992	0.0617323387431989	-0.140262133207296	0.101724188028897	0.7549360935
rs11467	8:38644914	8	38644914	G	A	0.6257	TACC1	UTR5	NA	0.0324	0.0487444204450049	0.0309106672661008	-0.0118393741346538	0.109328215024664	0.114808193946441455813	0.00302459541822064	0.0625899501638626	-0.119649452697107	0.125698643533548	0.96145804464	-0.0312803242293012	0.0617214834042519	-0.152252208774022	0.0896915603154191	0.6122965611
rs876957	8:61664214	8	61664214	G	A	0.6557	CHD7	intronic	NA	0.0342	0.0155647287930263	0.030788620289151	-0.0447798581073888	0.0759093156934414	0.613183039243870631196	0.0414593175020739	0.0624945534539427	-0.0810277564975669	0.163946391501715	0.50706999278	0.0270332412572122	0.0618627653726946	-0.0942155508573208	0.148282033371745	0.6621205766
rs75110624	8:71470935	8	71470935	T	C	0.917	LOC101926892;TRAM1	intergenic	NA	0.0626	0.00988006378177171	0.093052264726178	-0.172499023761424	0.192259151324967	0.915441463213359618578	0.0378823967367399	0.107335711897026	-0.172491732836398	0.248256526309878	0.72413809809	-0.0567445293350331	0.105661550180561	-0.263837362239603	0.150348303569537	0.5912396547
rs34368548	8:81126774	8	81126774	A	AC	0.748	TPD52;MIR5708	intergenic	NA	0.0416	0.0194103305723203	0.0373797839442264	-0.0538526997082521	0.0926733608528926	0.603570042745005030937	0.0369577811145743	0.0728131986880346	-0.105753465913133	0.179669028142281	0.61175507024	0.0396275903616327	0.0726506612431181	-0.102765089127899	0.182020269851164	0.5854413420
rs11786992	8:95685147	8	95685147	A	C	0.3537	ESRP1	intronic	NA	0.0282	0.0308910809885003	0.0382513787794161	-0.0440802437781549	0.105862405755155	0.419331914437168884469	0.0269083061048177	0.0654103265271794	-0.101293578105459	0.155110190315094	0.68079609149	-0.00416404841297979	0.0605047828078141	-0.122751243608714	0.114423146782754	0.9451314607
rs77244444	8:102382456	8	102382456	C	G	0.0259	NACA4P	downstream	NA	0.095	-0.0963153539327756	0.0808563926507654	-0.254790971448105	0.0621602635825537	0.233578870548484529568	0.24215430763654	0.288303612394099	-0.32291038926869	0.80721900454177	0.40094869679	0.0811316981888579	0.159532881308667	-0.231547003526032	0.393810399903748	0.6110621841
rs4735020	8:108917591	8	108917591	C	A	0.7345	RSPO2	intronic	NA	0.039252873	0.0802610720212614	0.0433744686816131	-0.0047513244432608	0.165273468485784	0.064252747472256094285	0.121977252284611	0.109658038254363	-0.0929485533092569	0.336903057878478	0.26599109009	0.0299010409583348	0.0909939674198248	-0.148443857994933	0.208245939911602	0.7424545317
rs13253117	8:109082646	8	109082646	A	G	0.775	RSPO2	intronic	NA	0.039346682	0.00812190203959768	0.0322341089820208	-0.0550557906389022	0.0712995947180976	0.801067283342096758680	0.0913546101205101	0.0722328042937825	-0.0502190847976338	0.232928305038654	0.20597004052	0.0626322822411353	0.0702077330446041	-0.0749723459624915	0.200236910444762	0.3723396128
rs902126	8:127861121	8	127861121	T	A	0.7315	LRATD2;PCAT1	intergenic	NA	0.044226114	-0.0296037009907965	0.0311458223093715	-0.0906483909860488	0.0314409890044559	0.341864827290021100481	-0.113140196642087	0.0654535967105067	-0.241426888853289	0.0151464955691155	0.08388861948	-0.104541542904626	0.0658912327654837	-0.233685986021919	0.0246029002126681	0.1126083820
rs35358635	8:127907398	8	127907398	A	G	0.4993	LRATD2;PCAT1	intergenic	NA	0.062671474	0.0342566274278937	0.0272594142685585	-0.0191708427781382	0.0876840976339256	0.208865988850295281054	-0.00739827163543407	0.0607426638035325	-0.126451705015382	0.111655161744514	0.90305982366	-0.0333694617065475	0.0574705345367713	-0.146009639570885	0.0792707161577897	0.5614857992
rs201495744	8:127997652	8	127997652	G	A	0.9413	LRATD2;PCAT1	intergenic	NA	0.122675317	0.0614219073030297	0.0853508743501576	-0.105862732472283	0.228706547078342	0.471746647709095745515	0.0230509377051712	0.135969549606909	-0.243444482518502	0.289546357928844	0.86537966182	-0.0352603663789488	0.134474081774119	-0.298824723510315	0.228303990752418	0.7931600177
rs72725817	8:127998576	8	127998576	C	T	0.0096	LRATD2;PCAT1	intergenic	NA	0.198396475	0.0283490856522868	0.293357374167949	-0.546620802316133	0.603318973620707	0.923014918363495362463	-0.0349346747971315	0.441780217469638	-0.900807990119895	0.830938640525632	0.93697134057	0.218395759729589	0.479430090772184	-0.721269951288661	1.15806147074784	0.6487265340
rs180753027	8:128058136	8	128058136	C	T	0.9896	PCAT1;PCAT2	intergenic	NA	0.239562702	0.364667809388765	0.173897830585188	0.0238343244521481	0.705501294325382	0.035991509335098072209	0.395956849577959	0.396031707916156	-0.380251034673593	1.17216473382951	0.31740199164	0.157864701292319	0.374080934229028	-0.575320457099672	0.89104985968431	0.6730200476
rs72725854	8:128074815	8	128074815	A	T	0.0004	PCAT1;PCAT2	intergenic	NA	0.701092512	-0.546001849526569	2.74669219707998	-5.92941963242052	4.83741593336738	0.842430747499289256375	-1.44353812092683	7.0248609766772	-15.212012631615	12.3249363897614	0.83718937265	1.44193721736161	5.82237976247525	-9.96971742140475	12.853591856128	0.8044019160
rs77541621	8:128077146	8	128077146	G	A	0.0244	PCAT1;PCAT2	intergenic	NA	0.523511093	0.620902929605486	0.0779511873500529	0.468121409847248	0.773684449363724	0.000000000000001648519	0.593824716334366	0.168470351714479	0.263628894511191	0.92402053815754	0.00042379864	-0.0446143358723928	0.158565067394871	-0.355396157172505	0.26616748542772	0.7784320287
rs72725879	8:128103969	8	128103969	C	T	0.1842	PRNCR1	ncRNA_exonic	1	0.216281534	0.125198083189375	0.0594888971331329	0.00860198732842658	0.241794179050324	0.035329436444236896053	0.199163309274645	0.122807857492195	-0.0415356684285849	0.439862286977874	0.10485747010	0.0486856559997972	0.070393555495646	-0.0892831775153905	0.186654489514985	0.4891754170
rs183373024	8:128104117	8	128104117	A	G	0.0073	PRNCR1	ncRNA_exonic	NA	0.966291204	0.912035565500005	0.122468049056084	0.672002600093196	1.15206853090681	0.000000000000095392120	1.29302384849351	0.327140691442836	0.651839875388018	1.934207821599	0.00007733867	0.432943716117857	0.333890333383135	-0.221469312099158	1.08735674433487	0.1947466759
rs60681470	8:128107192	8	128107192	G	A	0.0332	PRNCR1;CASC19	intergenic	NA	0.151519183	0.372476846900735	0.0637288456747559	0.247570604601902	0.497383089199568	0.000000005074407376654	0.280248786710801	0.145538261039904	-0.00500096330000016	0.565498536721602	0.05415407148	-0.0722660687045507	0.142648950667184	-0.351852874444661	0.20732073703556	0.6124349657
rs182395051	8:128215636	8	128215636	T	C	0.0149	CASC19;CCAT1	intergenic	NA	0.175243318	-0.101892805367855	0.125287484875631	-0.347451763437698	0.143666152701989	0.416062117844809620237	0.300211013168271	0.234530397648437	-0.159460119502523	0.759882145839066	0.20052698544	0.418913954231578	0.226904929676237	-0.0258115358484409	0.863639444311596	0.0648618449
rs17464492	8:128342866	8	128342866	G	A	0.7168	CASC21;CASC8	ncRNA_intronic	1	0.116168291	0.111552582776798	0.0313118999862361	0.0501823865162548	0.172922779037341	0.000367163863425927050	0.071089221038518	0.0674035567370791	-0.061019322596059	0.203197764673095	0.29157144511	-0.0145597439008539	0.0648040451179179	-0.141573338384482	0.112453850582774	0.8222333743
rs6983267	8:128413305	8	128413305	T	G	0.5106	CCAT2	ncRNA_exonic	1	0.169825081	0.154250444258164	0.0308569158953795	0.0937720004292384	0.214728888087089	0.000000576601600273696	0.102745690580306	0.0608296629959783	-0.0164782580835206	0.221969639244132	0.09120560128	-0.0168214196845291	0.0570667946441297	-0.128670281900166	0.0950274425311084	0.7681717188
rs11986220	8:128531689	8	128531689	T	A	0.11	CASC8;CASC11	intergenic	NA	0.313644033	0.351683085982385	0.179599315124038	-0.000325103308789765	0.70369127527356	0.050211965405454660194	0.383789680229776	0.114009239719484	0.160335676474795	0.607243683984758	0.00076182892	0.0599799841282802	0.086954477276462	-0.110447659628092	0.230407627884652	0.4903287519
rs12549761	8:128540776	8	128540776	G	C	0.8749	CASC8;CASC11	intergenic	NA	0.168185788	0.18946393228273	0.0486395167944204	0.0941322311402354	0.284795633425225	0.000098090386638009035	0.182665201129038	0.187450102416155	-0.18473024850497	0.550060650763046	0.32982137487	0.00160907374825255	0.154768691119502	-0.301731986780376	0.304950134276881	0.9917048341
rs4285449	8:128568550	8	128568550	A	T	0.6419	CASC8;CASC11	intergenic	NA	0.051633176	-0.006883398871926	0.0289669321939391	-0.0636575427146605	0.0498907449708085	0.812168434412998352379	-0.0111746418484627	0.0627531571548206	-0.134168569788093	0.111819286091168	0.85866565983	-0.000964322279151304	0.0611744068406935	-0.120863956462511	0.118935311904209	0.9874230739
rs72697078	9:3236083	9	3236083	C	T	0.9271	RFX3	intronic	NA	0.0627	0.0620144162643192	0.057351915134614	-0.0503932718439219	0.17442210437256	0.279565312364442153381	0.166995708125665	0.134084494528614	-0.0958050720356772	0.429796488287007	0.21296590596	0.0523379142392211	0.131640120707036	-0.205671981267074	0.310347809745517	0.6909373690
rs7045411	9:14145058	9	14145058	G	A	0.8482	NFIB	intronic	NA	0.035	0.0419711494074888	0.0379434642926321	-0.0323966740547517	0.116338972869729	0.268661755541102664768	0.116590338153354	0.100479635060153	-0.0803461277442743	0.313526804050982	0.24591122139	0.0637100413883569	0.104388124879766	-0.140886923789654	0.268307006566368	0.5416506058
rs12004058	9:18564470	9	18564470	G	C	0.6926	ADAMTSL1	intronic	NA	0.038306345	0.0316055075286174	0.0296449803764873	-0.0264975863316943	0.0897086013889291	0.286363285096219610804	-0.00297451227076645	0.0664727132851992	-0.133258636264414	0.127309611722881	0.96430827789	-0.0387112174268538	0.0620378907775898	-0.160303249027759	0.0828808141740517	0.5326320991
rs2171954	9:19061659	9	19061659	C	T	0.3201	HAUS6	intronic	NA	0.048497967	0.113111309882659	0.0290109211851578	0.0562509492014193	0.169971670563898	0.000096622014057744793	0.0984439714324265	0.0621460000472077	-0.023359950443325	0.220247893308178	0.11317648282	0.0239002954976787	0.0612410315058705	-0.0961299206299102	0.143930511625268	0.6963398246
rs17694493	9:22041998	9	22041998	C	G	0.1364	CDKN2B-AS1	ncRNA_intronic	NA	0.068	0.0454573681253235	0.0378596274764108	-0.0287461381965447	0.119660874447192	0.229874631440328325294	0.256794553988801	0.0799089520701807	0.100175885888909	0.413413222088692	0.00131087024	0.176672175789289	0.0787822466512189	0.0222618097317483	0.331082541846829	0.0249266272
rs307645	9:33931398	9	33931398	G	A	0.3831	UBAP2	intronic	NA	0.0389	0.0639602612188383	0.0284021846220215	0.00829300227741876	0.119627520160258	0.024325517441394179513	-0.00199650872058634	0.0629016538858307	-0.125281484904819	0.121288467463646	0.97467926591	-0.0409038503897241	0.0602675529216934	-0.159026083552605	0.0772183827731566	0.4973252088
rs142727307	9:82090723	9	82090723	TG	T	0.11	LOC101927450;TLE4	intergenic	NA	0.0758	0.115040893383723	0.0481059632049657	0.0207549380603814	0.209326848707065	0.016783977106387199668	-0.0774818536074711	0.0987546951901652	-0.271037499484426	0.116073792269484	0.43269454554	-0.214652761797595	0.094036151027769	-0.398960231056791	-0.0303452925383987	0.0224502775
rs4451364	9:109532734	9	109532734	G	A	0.7591	LINC01505;ZNF462	intergenic	NA	0.049188532	0.00716506424257311	0.0842556034774007	-0.15797288406882	0.172303012553966	0.932229895023900412276	-0.0694052495716374	0.0664977045253408	-0.199738355495892	0.0609278563526167	0.29661310671	-0.0526546670799448	0.0976825688140456	-0.24410898387283	0.13879964971294	0.5898602774
rs12156453	9:110147502	9	110147502	C	T	0.2751	RAD23B;LINC01509	intergenic	NA	0.067381993	0.074454802084005	0.0299970751766493	0.0156616150962319	0.133247989071778	0.013062208065116535927	0.0449766297185289	0.110366751373172	-0.171338228063575	0.261291487500633	0.68362629956	-0.0391505997796014	0.0864584910365634	-0.208606128368945	0.130304928809742	0.6506744805
rs143655302	9:110290217	9	110290217	A	G	0.9797	KLF4;ACTL7B	intergenic	NA	0.270770925	0.407787231529242	0.125497377923269	0.161816890645423	0.653757572413061	0.001156615246015143096	0.59985764324423	0.308141479044728	-0.00408855782634165	1.2038038443148	0.05157124653	0.0486711102021566	0.296305996140477	-0.532077970636443	0.629420191040756	0.8695267688
rs7034326	9:110714963	9	110714963	A	G	0.1119	KLF4;ACTL7B	intergenic	NA	0.041265572	-0.0218467672493874	0.0461675862751667	-0.11233357360186	0.068640039103085	0.636066396495380104170	-0.0949832255080218	0.102388055226367	-0.295660126198799	0.105693675182755	0.35357422227	0.00558363554706031	0.0992054574647958	-0.18885548815376	0.20002275924788	0.9551159215
rs201081105	9:112969744	9	112969744	AT	A	0.0179	C9orf152	frameshift deletion	NA	0.1418	0.279841309191995	0.0804350212640474	0.122191564418749	0.437491053965242	0.000503104857408900267	0.343246001483966	0.178185398024369	-0.00599096121473169	0.692482964182664	0.05406169455	0.120797954598389	0.173670889884048	-0.219590734737366	0.461186643934144	0.4867064782
rs7861040	9:127044135	9	127044135	G	C	0.3625	NEK6	intronic	NA	0.0328	-0.0072379347600744	0.0281344411495986	-0.0623804261384493	0.0479045566183005	0.796976191352760321429	0.15871727654138	0.103397012542755	-0.0439371441514558	0.361371697234216	0.12477702836	0.134269594840908	0.0937306639461217	-0.0494391307405172	0.317978320422334	0.1519995005
rs6478788	9:130376248	9	130376248	A	G	0.5308	STXBP1	intronic	NA	0.0362	0.0328873952925296	0.040389994122615	-0.0462755385235804	0.11205032910864	0.415503979370795528681	0.0341825868882869	0.0989581341179025	-0.159771791960086	0.22813696573666	0.72977508717	-0.00523779323579448	0.0591209923976263	-0.121112809065408	0.110637222593819	0.9294041998
rs12634	9:132573536	9	132573536	G	T	0.2367	TOR1B	UTR3	NA	0.0492	0.0978616194875725	0.0312062153657875	0.0366985612768286	0.159024677698317	0.001712892642258302461	0.153898179493673	0.0671869265617777	0.0222142232006508	0.285582135786695	0.02198672652	0.0826453582354616	0.0711573848409131	-0.0568205532867844	0.222111269757708	0.2454611526
rs34487581	10:897201	10	897201	G	A	0.1617	LARP4B	intronic	NA	0.058	0.0798701665511784	0.0359244925203066	0.00945945504849881	0.150280878053858	0.026196998764744031107	0.0381877451721755	0.112903328042549	-0.183098711525932	0.259474201870283	0.73518684974	-0.02353441562166	0.10404495946547	-0.22745878894691	0.180389957703591	0.8210500133
rs11259192	10:5726821	10	5726821	G	A	0.1201	TASOR2	UTR5	NA	0.076425136	0.0906576524885064	0.0434720193594235	0.00545406020880847	0.175861244768204	0.037030705044941734927	0.0320970002471807	0.0991561017695955	-0.162245388068615	0.226439388562976	0.74616387193	-0.0406633967001506	0.094436776210457	-0.225756076888715	0.144429283488414	0.6667675514
rs72772400	10:5865257	10	5865257	T	C	0.2169	GDI2;ANKRD16	intergenic	NA	0.047621085	0.0263123369803731	0.0332199141793398	-0.0387974983806444	0.0914221723413906	0.428322677454394784569	0.0892571099927355	0.0744647510295896	-0.056691120143002	0.235205340128473	0.23066440099	0.00285937520835261	0.0714072615427616	-0.137096285650092	0.142815036066797	0.9680586858
rs56137930	10:28147582	10	28147582	GC	G	0.7822	ARMC4	intronic	1	0.0339	-0.012682144653868	0.0340715896383089	-0.0794612332409816	0.0540969439332455	0.709728672710553620817	0.00250922348577732	0.0752395465270768	-0.144957577920419	0.149976024891974	0.97339564480	0.0503180055721622	0.0747620786026187	-0.096212975898323	0.196848987042647	0.5009206847
rs59483558	10:80238015	10	80238015	C	T	0.9424	LINC00595;ZMIZ1-AS1	intergenic	NA	0.074101889	0.139715056999978	0.0605223748965045	0.0210933819439979	0.258336732055958	0.020972118909619429789	0.0162563049187345	0.125564997923512	-0.229846568730196	0.262359178567665	0.89698951323	-0.0982507879661441	0.125704260017366	-0.344626610303439	0.148125034371151	0.4344481046
rs12412705	10:80835998	10	80835998	T	C	0.0755	ZMIZ1	intronic	NA	0.064274353	0.0227641735646351	0.0545137609581129	-0.0840808345750919	0.129609181704362	0.676249966163416926790	0.13738687779435	0.11073855434485	-0.0796567004215874	0.354430456010288	0.21473810844	0.157617072009821	0.104509213312357	-0.0472172221350116	0.362451366154654	0.1315124635
rs792207	10:90167065	10	90167065	C	A	0.4132	RNLS	intronic	NA	0.0339	0.0589297082311983	0.0270360297973617	0.00594006354341751	0.111919352918979	0.029281698211610807103	0.191845018667582	0.0585180874980147	0.0771516747273101	0.306538362607855	0.00104401641	0.139534611971405	0.0575213239438868	0.0267948886983258	0.252274335244485	0.0152751359
rs4522108	10:104422046	10	104422046	T	C	0.6755	TRIM8;ARL3	intergenic	NA	0.0707	-0.0229623954100748	0.0302651226987793	-0.082280945887368	0.0363561550672183	0.448027157373912965355	-0.103369742540527	0.0647210505898734	-0.230220670738273	0.0234811856572199	0.11023049625	-0.0976164424315001	0.0618698052445579	-0.218879032441341	0.0236461475783408	0.1146180132
rs11813268	10:105682296	10	105682296	C	T	0.1616	STN1;SLK	intergenic	NA	0.0457	0.0613492067707016	0.0360368384858984	-0.00928169877834609	0.131980112319749	0.088679926962437274907	0.136282277541914	0.076613608904188	-0.0138776366359317	0.28644219171976	0.07526829729	0.0294326585280724	0.0745067108173642	-0.116597811280502	0.175463128336647	0.6928180483
rs2104598	10:114715598	10	114715598	G	A	0.5226	TCF7L2	intronic	NA	0.0403	0.0628908004851802	0.0352170117445474	-0.00613327417725684	0.131914875147617	0.074130446748498723952	0.124926766678846	0.135045167204027	-0.139756897327237	0.389610430684929	0.35492744072	0.0454538214779146	0.10120193683165	-0.152898329877816	0.243805972833645	0.6533307840
rs528488	10:115078694	10	115078694	G	C	0.18	TCF7L2;HABP2	intergenic	NA	0.037836477	0.041848254064927	0.0751314063905817	-0.105406596568456	0.18910310469831	0.577526877143547778815	0.00863643029579375	0.106809695939751	-0.200706726945792	0.21797958753738	0.93555479308	-0.0583008899504651	0.0757991987091855	-0.206864589477464	0.0902628095765334	0.4418047679
rs677062	10:115853630	10	115853630	C	T	0.1707	ADRB1;CCDC186	intergenic	NA	0.038150487	0.0590056814243386	0.0359245836557828	-0.0114052087005919	0.129416571549269	0.100489004038246260153	0.0709615529147386	0.0873170294593093	-0.100176680062531	0.242099785892008	0.41639662887	0.0555896407059314	0.0850453360206303	-0.111096154947611	0.222275436359474	0.5133391659
rs10886810	10:122700410	10	122700410	T	C	0.9131	WDR11;FGFR2	intergenic	NA	0.045413814	0.122449618017983	0.106181202092287	-0.0856617139180688	0.330560949954036	0.248822677493146238170	0.13164481166862	0.142452497844541	-0.14755695361445	0.41084657695169	0.35541796003	0.049080966003448	0.11159291987199	-0.169637137875317	0.267799069882213	0.6600663907
rs4558107	10:122794926	10	122794926	G	A	0.3878	WDR11;FGFR2	intergenic	NA	0.058193811	0.00953311723565458	0.0293696508875997	-0.0480303407425556	0.0670965752138648	0.745490823071033537062	-0.0650717250579989	0.0639644712877566	-0.190439785072148	0.0602963349561504	0.30900576702	-0.0108368738697568	0.0618862473583888	-0.132131689830536	0.110457942091022	0.8609935424
rs77612511	10:122836430	10	122836430	T	C	0.9977	WDR11;FGFR2	intergenic	NA	0.173125635	0.304634882672573	0.483064755160087	-0.642154639641857	1.251424404987	0.528282808668816050712	-0.482569348922554	0.968170423187115	-2.3801485092662	1.41500981142109	0.61817796473	-0.745513791849874	0.934891271254445	-2.57786701296945	1.0868394292697	0.4251992022
rs10886900	10:123048008	10	123048008	G	A	0.7586	WDR11;FGFR2	intergenic	1	0.049514709	0.056443393672207	0.0323873195338923	-0.00703458617001245	0.119921373514426	0.081375175525382564823	0.0131309204720791	0.0725524120884178	-0.129069194212728	0.155331035156886	0.85637911000	-0.0554319601007499	0.0681986563294883	-0.189098870300571	0.0782349500990717	0.4163319600
rs10749415	10:123185303	10	123185303	G	A	0.9365	WDR11;FGFR2	intergenic	1	0.117424134	0.154946289872287	0.146177571729042	-0.131556486064156	0.441449065808729	0.289150625160692897886	0.154180359419269	0.138659618720366	-0.117587499382704	0.425948218221242	0.26616648241	0.0664115566622967	0.133981196963281	-0.196186763991302	0.329009877315895	0.6201214800
rs34032268	10:123341525	10	123341525	C	A	0.5978	FGFR2	intronic	NA	0.030451019	0.00600844770287897	0.0275272718789528	-0.0479440137725107	0.0599609091782687	0.827216764284893324444	0.00982606861991998	0.0840155461776795	-0.154841376029794	0.174493513269634	0.90689542658	0.0616311025982855	0.0624064581873436	-0.0606833078516127	0.183945513048184	0.3233604844
rs11371876	10:126693030	10	126693030	G	GC	0.269	CTBP2	intronic	1	0.056	0.0787419227484166	0.0305889381817711	0.0187887055868231	0.13869513991001	0.010047333363033362358	-0.0535926088578187	0.0681721070647565	-0.18720748345495	0.0800222657393126	0.43178728890	-0.0824055122653477	0.0666291034291714	-0.212996155308718	0.0481851307780224	0.2161689378
rs1881502	11:1507512	11	1507512	C	T	0.1931	MOB2	intronic	NA	0.037648348	-0.0574591017699033	0.0347630475927336	-0.125593423044513	0.0106752195047064	0.098355547882575000695	0.0758451091306551	0.11563906049639	-0.150803284648317	0.302493502909627	0.51190266113	0.0612494942951148	0.0728524335839473	-0.0815386517155182	0.204037640305748	0.4004971502
rs7123299	11:2232344	11	2232344	G	A	0.2015	MIR4686;ASCL2	intergenic	NA	0.139744824	0.12135707695005	0.0327578801893496	0.0571528115690471	0.185561342331054	0.000211667618869919142	0.0438689351573382	0.0715922823886571	-0.0964493598954509	0.184187230210127	0.54003459781	-0.103373499490941	0.0791816391510104	-0.258566660463768	0.0518196614818865	0.1917146126
rs57372985	11:3160232	11	3160232	C	T	0.1232	OSBPL5	intronic	NA	0.0484	0.107749084156387	0.145930849011871	-0.178270124140232	0.393768292453006	0.460297452965499342969	0.084207241768564	0.132953191417487	-0.17637622503937	0.344790708576498	0.52649853832	-0.00957349697996729	0.116728096020824	-0.238356361164716	0.219209367204781	0.9346344980
rs61890184	11:7547587	11	7547587	G	A	0.12	PPFIBP2	intronic	NA	0.0686	0.0501050731269459	0.0391058878110747	-0.0265410585662245	0.126751204820116	0.200099993429194877859	-0.0390933666823627	0.126295963866341	-0.286628907253163	0.208442173888438	0.75691251168	-0.0537725584629762	0.144680744702214	-0.337341607335751	0.229796490409798	0.7101433706
rs117833876	11:9076556	11	9076556	G	C	0.0304	SCUBE2	intronic	NA	0.0967	0.099654894429539	0.0761181392063308	-0.0495339169850755	0.248843705844154	0.190462045044242633818	0.178118605053597	0.158834542114878	-0.133191376992474	0.489428587099667	0.26211348546	-0.00903844644259093	0.157026920207452	-0.316805554652441	0.29872866176726	0.9540992293
rs11032076	11:32996805	11	32996805	C	T	0.1404	QSER1	synonymous SNV	NA	0.0455	0.0462215532909757	0.0677884817503991	-0.0866414295064572	0.179084536088409	0.495334018789270136285	0.00624508637412102	0.105840337741099	-0.201198163709989	0.213688336458231	0.95294829687	-0.131043728485813	0.0977788596472888	-0.322686771843896	0.0605993148722699	0.1801786670
rs74897609	11:34621563	11	34621563	C	G	0.0326	ELF5;EHF	intergenic	NA	0.0909	0.183872816771822	0.113090972965303	-0.0377814172167644	0.405527050760409	0.103974309430483330408	0.263416406774847	0.182281178649256	-0.0938481384372051	0.6206809519869	0.14842690936	0.0171306958282033	0.172642659331358	-0.321242698656477	0.355504090312883	0.9209585773
rs10838703	11:47422861	11	47422861	C	G	0.2969	MIR4487	downstream	NA	0.044	0.00272243984098469	0.0342345172858108	-0.0643759810673184	0.0698208607492878	0.936616444823322735758	-0.0185968482311343	0.064898654743629	-0.145795874173747	0.108602177711478	0.77445526688	-0.0290581177838229	0.070736220954333	-0.167698563256783	0.109582327689137	0.6812225291
rs533676902	11:58919922	11	58919922	G	GGCAGATACTT	0.0071	FAM111A	frameshift insertion	NA	0.367609643	0.302975531281247	0.188901365873994	-0.067264342462204	0.673215405024699	0.108740029248688474528	0.786942095496806	0.403228499509073	-0.00337124108110443	1.57725543207472	0.05098531373	0.140526096972847	0.298036653986009	-0.443615010912557	0.724667204858251	0.6372793728
rs17153415	11:58925860	11	58925860	A	G	0.2083	FAM111A;DTX4	intergenic	NA	0.047261758	0.0322123352683424	0.066438463856007	-0.0980046610775975	0.162429331614282	0.627786531287402471690	-0.00148772236308315	0.0754736307664308	-0.149413320447762	0.146437875721595	0.98427326438	0.0048221397475503	0.0765240042330245	-0.145162152501968	0.154806431997069	0.9497547719
rs2277283	11:61908440	11	61908440	T	C	0.3132	INCENP	nonsynonymous SNV	NA	0.0515	0.0106280944913984	0.0692024472006647	-0.125006209663939	0.146262398646736	0.877941105207660665855	0.0449748580858611	0.0647082533838453	-0.0818509880489677	0.17180070422069	0.48702990840	-0.00653992930277349	0.0631296147871752	-0.130271700643524	0.117191842037977	0.9174905438
rs11227678	11:66842469	11	66842469	A	G	0.9166	RHOD;KDM2A	intergenic	NA	0.045120261	-0.0322985665177752	0.0537235087431129	-0.137594708777399	0.0729975757418487	0.547706870494312991760	-0.0214276496257933	0.103312943418078	-0.223917297862051	0.181061998610464	0.83569336192	0.000788991028168158	0.102077866179931	-0.199279950303195	0.200857932359532	0.9938329678
rs35153256	11:66897377	11	66897377	CAA	C	0.0694	KDM2A	intronic	NA	0.079638869	0.0996486949698878	0.117356584953779	-0.130365984888134	0.32966337482791	0.395819872573681841299	-0.0696826787773346	0.175205649797325	-0.41307944226803	0.27371408471336	0.69083706552	-0.0878041967854968	0.157596018286478	-0.39668671673391	0.221078323162916	0.5774267897
rs3018690	11:68882926	11	68882926	C	T	0.4495	TPCN2;LOC338694	intergenic	NA	0.04499648	0.0889208561552615	0.0279539140257105	0.0341321914379399	0.143709520872583	0.001467774955141058074	0.0792064866798247	0.0605324981731653	-0.0394350296338159	0.197848002993465	0.19070538267	0.0288032282223271	0.0589811414433983	-0.0867976847737963	0.14440414121845	0.6253044992
rs11825796	11:68980788	11	68980788	G	A	0.2618	LOC338694;MYEOV	intergenic	NA	0.083189369	-0.0179573471768525	0.030891924418826	-0.0785044064508849	0.04258971209718	0.561041083341576651833	-0.030439090189077	0.0684544268580928	-0.16460730141327	0.103729121035116	0.65656395193	-0.0473367990300987	0.0647907422574218	-0.174324320386263	0.0796507223260654	0.4650170737
rs11228580	11:69002342	11	69002342	T	C	0.1613	LOC338694;MYEOV	intergenic	NA	0.237668639	0.181205667704776	0.0628876931265469	0.0579480541059375	0.304463281303615	0.003958914945698169957	0.20269557251677	0.0760943693057066	0.0535533492512949	0.351837795782245	0.00772773943	0.0640372894538352	0.0733001904547547	-0.0796284438974107	0.207703022805081	0.3823194556
rs36225067	11:69453985	11	69453985	A	C	0.0272	LINC01488;CCND1	intergenic	NA	0.157636117	0.171742297465343	0.0974079352786768	-0.019173747489272	0.362658342419958	0.077879528047907500832	0.109836464914593	0.23927528238524	-0.359134470951129	0.578807400780315	0.64620682458	0.0306759888584061	0.17900845386649	-0.320174133648113	0.381526111364926	0.8639358725
rs7928373	11:76208656	11	76208656	A	G	0.6795	EMSY	intronic	1	0.0491	0.0521197667620603	0.0588376326741348	-0.063199874214841	0.167439407738962	0.375712561451972293369	0.0127526178113501	0.0929401679585362	-0.169406764104484	0.194911999727184	0.89086227787	-0.0443247255256251	0.0620708777419684	-0.165981410388672	0.0773319593374218	0.4751662253
rs12796422	11:77671281	11	77671281	A	G	0.3894	INTS4	intronic	NA	0.0283	-0.00840434435572418	0.0357846786993945	-0.0785410258048751	0.0617323370934267	0.814318378833889799928	0.067862003206808	0.0609236989959024	-0.0515462526301197	0.187270259043736	0.26532846363	0.0460217660613214	0.0600574410533942	-0.0716886554069686	0.163732187529611	0.4435003047
rs11568818	11:102401661	11	102401661	C	T	0.5548	MMP7	upstream	1	0.067327585	0.0646365988958274	0.0271301064592328	0.0114625673389936	0.117810630452661	0.017197046474730807303	0.0227178228840604	0.059410972463034	-0.0937255434299871	0.139161189198108	0.70217633690	0.00159947290128885	0.0586698277608408	-0.113391276489127	0.116590222291705	0.9782505469
rs7945830	11:102440927	11	102440927	G	A	0.4392	MMP7;MMP20	intergenic	1	0.03316373	0.0541653828598193	0.0272817648077154	0.00069410640200486	0.107636659317634	0.047099305438216498843	0.000389972986942504	0.059872819527007	-0.116958596938858	0.117738542912743	0.99480313057	-0.0631357558476089	0.057858345194717	-0.17653602863434	0.0502645169391226	0.2751793407
rs10749918	11:108354874	11	108354874	C	G	0.4131	POGLUT3	intronic	NA	0.0314493	0.0113631274463802	0.0336891296217805	-0.054666353282811	0.0773926081755715	0.735895591948113603209	-0.0336192436868078	0.0994219034982172	-0.22848259381773	0.161244106444115	0.73525222188	-0.0669160457330944	0.110401113373229	-0.283298251797747	0.149466160331559	0.5444367376
rs74911261	11:108357137	11	108357137	G	A	0.0242	POGLUT3	nonsynonymous SNV	NA	0.128011911	0.13205339341627	0.0847075088208242	-0.0339702730926545	0.298077059925194	0.119012063938084652892	0.312725011024631	0.270534326815073	-0.217512526114701	0.842962548163964	0.24770031502	0.055351322634364	0.197847454037468	-0.332422561712018	0.443125206980746	0.7796557517
rs9666351	11:108468768	11	108468768	A	G	0.0818	EXPH5;DDX10	intergenic	NA	0.049247333	-0.024146661065151	0.0497543649049005	-0.12166342435242	0.0733701022221176	0.627451185388310905822	0.205728847531356	0.100041110650243	0.00965187368349413	0.401805821379218	0.03973982955	0.129288083720104	0.0969341335095796	-0.0606993268312687	0.319275494271478	0.1822784189
rs4936662	11:111587901	11	111587901	G	T	0.2715	SIK2	intronic	NA	0.0318	0.0136539129288137	0.0601648536905902	-0.104267033439865	0.131574859297492	0.820469092096476781961	0.0208928025235087	0.0642304350827523	-0.104996536950024	0.146782141997041	0.74497003104	-0.0109786788936917	0.0637954561792393	-0.136015475382304	0.114058117594921	0.8633653099
rs5794883	11:113700546	11	113700546	CA	C	0.6937	USP28	intronic	NA	0.0527	0.0520956504563386	0.0870036257046948	-0.118428322449266	0.222619623361944	0.549322518087661526565	0.157162323111509	0.0682797280015789	0.0233365153542228	0.290988130868794	0.02134972166	0.106590998742373	0.0956556569331043	-0.0808906437640307	0.294072641248776	0.2651419877
rs138466039	11:125054793	11	125054793	C	T	0.0105	PKNOX2	intronic	NA	0.2778	0.368881049617996	0.17344982384137	0.0289256417640949	0.708836457471897	0.033442472685316040892	0.342789033723913	0.30447221325949	-0.253965538557885	0.939543606005712	0.26023041715	-0.0638674276909254	0.290053078909579	-0.632361015958654	0.504626160576803	0.8257214653
rs79186742	11:129328974	11	129328974	A	G	0.9146	BARX2;LINC01395	intergenic	NA	0.0596	0.113196288862635	0.0540185931777657	0.00732179173869352	0.219070785986577	0.036126031130431335292	0.12236510701506	0.120520215954253	-0.113850175664266	0.358580389694387	0.30995916026	0.0100039650791847	0.11771275134399	-0.220708788076154	0.240716718234523	0.9322723237
rs28378882	11:134280503	11	134280503	G	T	0.1522	B3GAT1	intronic	NA	0.0518	-0.092657397197482	0.0394812518782877	-0.17003922894348	-0.0152755654514837	0.018931818216655894177	0.105979397744712	0.081599171783913	-0.0539520401200543	0.265910835609479	0.19401933327	0.169621654293048	0.0791889370468719	0.0144141897071698	0.324829118878927	0.0321945479
rs2066827	12:12871099	12	12871099	G	T	0.7591	CDKN1B	nonsynonymous SNV	NA	0.041916367	0.110121064729244	0.037254436005786	0.0371037118935509	0.183138417564937	0.003117397757389291525	0.152745577315358	0.0957926709030513	-0.0350046076375204	0.340495762268237	0.11081436381	-0.0115243071622726	0.08584060971712	-0.179768810618787	0.156720196294242	0.8932029982
rs7956514	12:12879254	12	12879254	G	T	0.7263	APOLD1	intronic	NA	0.037650626	0.0612836116871985	0.0504248413726539	-0.0375472613293483	0.160114484703745	0.224234287240595020485	-0.0127901634607906	0.118042361115416	-0.244148939897078	0.218568612975497	0.91371622302	-0.00034284417906367	0.0840350310009124	-0.165048478380559	0.164362790022432	0.9967448180
rs11055891	12:14421112	12	14421112	A	G	0.8145	GRIN2B;ATF7IP	intergenic	NA	0.066155923	0.0244280184966804	0.0375654860843089	-0.0491989812903057	0.0980550182836665	0.515512504687581918361	0.0175332098097741	0.0754343913822886	-0.13031548049521	0.165381900114758	0.81620410972	-0.0679828019872501	0.0745795647580233	-0.214156062895648	0.0781904589211482	0.3620070676
rs4764122	12:14892925	12	14892925	C	A	0.7433	GUCY2C;H4-16	intergenic	NA	0.033220036	0.0203646059497324	0.0315494397159097	-0.0414711596258681	0.082200371525333	0.518614663632207317789	0.00376516623602754	0.068480007147355	-0.130453181433834	0.137983513905889	0.95615282167	-0.0108963805364974	0.0667663890529536	-0.141756098458076	0.119963337385081	0.8703597181
rs7307567	12:14933522	12	14933522	C	T	0.1302	H2AJ;WBP11	intergenic	NA	0.040320998	0.0154525131593837	0.0610677410959274	-0.104238060005851	0.135143086324618	0.800238164301569687709	-0.124451768956691	0.0892197543449301	-0.299319274182264	0.0504157362688833	0.16304892585	-0.14982737823865	0.086350821632352	-0.319071878673502	0.019417122196202	0.0827229556
rs80130819	12:48419618	12	48419618	C	A	0.9092	COL2A1;SENP1	intergenic	NA	0.0814	0.0876293189326046	0.049480654598357	-0.00935098201164128	0.18460961987685	0.076563794870041168572	0.105397687763611	0.109891346595897	-0.109985393776956	0.320780769304178	0.33750425762	0.0335104533738458	0.105794789605102	-0.173843524004147	0.240864430751838	0.7514336378
rs56222401	12:49672714	12	49672714	A	G	0.2594	TUBA1C;LOC101927267	intergenic	NA	0.0812	0.0777128379965223	0.0310731439397505	0.0168105949881824	0.138615081004862	0.012385550180924857072	-0.00538580779592628	0.0719975668022019	-0.146498445702759	0.135726830110906	0.94036953409	-0.11144495631454	0.0680003020933747	-0.244723099355398	0.021833186726318	0.1012363508
rs73110464	12:53312612	12	53312612	C	T	0.1245	KRT8	intronic	NA	0.167854383	0.13473854888362	0.1062055313899	-0.0734204675995212	0.342897565366761	0.204562894134744238661	0.325396567127197	0.137420233576708	0.0560578585697665	0.594735275684627	0.01788965331	0.197951436975013	0.0797666170493497	0.0416117403896887	0.354291133560337	0.0130782043
rs7968403	12:65012824	12	65012824	C	T	0.6429	RASSF3	intronic	NA	0.0553	0.0864982842006031	0.0285696381131498	0.0305028224474866	0.14249374595372	0.002464799355270186690	0.0372287965633984	0.0819900893744547	-0.123468825699753	0.19792641882655	0.64978233656	-0.0353003805615066	0.0606122096568786	-0.154098128512379	0.0834973673893663	0.5602991741
rs975917	12:66406903	12	66406903	G	A	0.8671	HMGA2;MIR6074	intergenic	1	0.0446	0.0341845958473754	0.0754348786928766	-0.113665049568811	0.182034241263561	0.650428510478414767526	0.0603529264121958	0.0961511185169447	-0.128099802954258	0.24880565577865	0.53020819031	-0.00151348508751047	0.0931491405957915	-0.18408244584612	0.181055475671099	0.9870365604
rs2037376	12:90167191	12	90167191	T	C	0.7008	ATP2B1-AS1;LINC02399	intergenic	NA	0.0616	0.0543494983105552	0.0303711189664942	-0.00517680103395489	0.113875797655065	0.073532309418058841577	0.0682199278185185	0.100280370113463	-0.128325985960216	0.264765841597253	0.49631962516	0.0133334246952052	0.0903614438354929	-0.1637717508134	0.19043860020381	0.8826927321
rs76825149	12:102541667	12	102541667	A	G	0.2031	PARPBP	intronic	NA	0.0421	0.00590467636979954	0.0339115036667373	-0.0605606494786036	0.0723700022182027	0.861771031543284049548	0.0850765484535802	0.0817687919553483	-0.0751873388382509	0.245340435745411	0.29812969611	0.0775714819919948	0.070611751213458	-0.0608250072716853	0.215967971255675	0.2719585710
rs9593	12:109994870	12	109994870	T	A	0.4729	MMAB	nonsynonymous SNV	NA	0.0304	0.0397009309039201	0.0265591422027056	-0.0123540312736607	0.091755893081501	0.134963450455099165382	0.0163028546521445	0.0748479191527168	-0.130396371204946	0.163002080509235	0.82757476484	-0.0512978071805661	0.0710906231941562	-0.19063286827962	0.0880372539184879	0.4705507036
rs2555009	12:114666099	12	114666099	G	A	0.4648	RBM19;LINC02459	intergenic	NA	0.07481084	0.125956232447321	0.0269190078917959	0.0731959464798512	0.17871651841479	0.000002881628586672439	0.10744816759492	0.0938023390200134	-0.0764010385499222	0.291297373739763	0.25201274009	-0.00111219046606553	0.0858418385368729	-0.169359102365039	0.167134721432908	0.9896626774
rs11067228	12:115094260	12	115094260	G	A	0.5631	TBX5-AS1;TBX3	intergenic	1	0.033970931	0.0090514406301701	0.0585695036086479	-0.105742677035168	0.123845558295509	0.877182500015226684908	0.0150483303208548	0.0601106325633552	-0.102766344591242	0.132863005232952	0.80232140802	0.031531577935613	0.0588802480077717	-0.0838715875604058	0.146934743431632	0.5922900084
rs7295014	12:133067989	12	133067989	A	G	0.3462	FBRSL1	intronic	NA	0.0558	0.0372948729606075	0.0588255026735356	-0.078000993651987	0.152590739573202	0.526086321838534876072	-0.024508646099356	0.0650212408045171	-0.151947936306316	0.102930644107604	0.70622345680	-0.0597840342278735	0.0660824987066792	-0.189303351701379	0.0697352832456325	0.3656307752
rs275960	13:36272524	13	36272524	C	T	0.1699	LINC00445	ncRNA_intronic	NA	0.0356	-0.00131772631863947	0.036641077881299	-0.0731329193207126	0.0704974666834337	0.971311791185685668992	-0.101774637492096	0.0848462196290905	-0.268070172189489	0.0645208972052967	0.23032627019	-0.0372310926587699	0.0844312244299506	-0.202713251712091	0.128251066394552	0.6592393835
rs35679553	13:51065295	13	51065295	ATT	A	0.3758	DLEU1	ncRNA_intronic	1	0.030763369	0.0102235609358805	0.0306332865482829	-0.0498165774268492	0.0702636992986102	0.738575568608740851140	-0.0451886049758201	0.0677962038017024	-0.178066722715694	0.0876895127640541	0.50506861318	-0.0992938490022025	0.0662598345236391	-0.229160738290119	0.0305730402857138	0.1339897306
rs12583030	13:51088050	13	51088050	G	A	0.8565	DLEU1	ncRNA_intronic	NA	0.054982888	0.108772506124619	0.0395320479898423	0.0312911158294194	0.186253896419819	0.005932267124502876507	0.0943487330753151	0.0851670339428688	-0.072575586122808	0.261273052273438	0.26794468585	-0.0225171108474799	0.0855242928931892	-0.190141644721386	0.145107423026426	0.7923322954
rs9563009	13:51471022	13	51471022	C	A	0.858	RNASEH2B-AS1	ncRNA_intronic	NA	0.047098772	0.039041812961215	0.0454158835452385	-0.0499716831135177	0.128055309035948	0.389981413382203878637	-0.00989743943586492	0.0884063292848633	-0.183170660839586	0.163375781967856	0.91085990457	-0.0241339338924914	0.084085179490575	-0.188937857327604	0.140669989542622	0.7740987760
rs7489409	13:73716861	13	73716861	T	C	0.1911	KLF5;LINC00392	intergenic	NA	0.082737451	0.0327864507932932	0.0350090727196554	-0.0358300708693751	0.101402972455961	0.349009136046409929044	0.108915484063101	0.139785266962961	-0.16505860475362	0.382889572879822	0.43588380329	0.117391235170936	0.0924956153793953	-0.0638968397005477	0.29867931004242	0.2043859320
rs7336001	13:73995877	13	73995877	C	G	0.9112	KLF5;LINC00392	intergenic	NA	0.117121145	-0.0243079606649945	0.0952699806062683	-0.21103369146111	0.162417770131121	0.798608665135416950775	-0.191746639724453	0.230511721320569	-0.643541311527101	0.260048032078195	0.40550472516	-0.111637217526443	0.219661309085179	-0.542165472130315	0.318891037077429	0.6112960433
rs7995740	13:76227427	13	76227427	C	T	0.4812	LMO7	intronic	NA	0.0275	0.0252948423543263	0.0270831488362962	-0.027787153952752	0.0783768386614047	0.350319485656124696149	0.0702250230030247	0.0621136936401102	-0.0515155794783459	0.191965625484395	0.25822836203	0.0744045531697211	0.0577929666407213	-0.0388675800058175	0.18767668634526	0.1979435244
rs9523312	13:92013944	13	92013944	A	G	0.422	MIR17HG;GPC5	intergenic	NA	0.0284	0.0495446261943618	0.0348581934262528	-0.0187761774872246	0.117865429875948	0.155223929237431362838	0.0638251521338488	0.080673201213095	-0.0942914167613703	0.221941721029068	0.42885249413	0.0479008285893324	0.11280089922073	-0.173184871307031	0.268986528485695	0.6710923116
rs9583309	13:109574129	13	109574129	T	C	0.5861	MYO16	intronic	NA	0.033200752	0.00801850491993268	0.0487108851273695	-0.0874530755847792	0.103490085424645	0.869247628936990368587	0.0550993582647228	0.0614691953475048	-0.0653780507750436	0.175576767304489	0.37005331143	0.0563706588681139	0.0592087010700049	-0.059676262800494	0.172417580536722	0.3410629312
rs12873308	13:110112568	13	110112568	T	C	0.4344	LINC00399;LINC00676	intergenic	NA	0.037433402	0.0293922867721701	0.027577344965165	-0.0246583161487904	0.0834428896931306	0.286508281426772759559	0.0480634514756226	0.0603615999368517	-0.0702431104498219	0.166370013401067	0.42588166236	0.0345729538685199	0.0582197131912621	-0.0795355871766052	0.148681494913645	0.5526218971
rs1004030	14:23305649	14	23305649	C	T	0.5855	MMP14	upstream	NA	0.036594416	-0.00795262799642028	0.0425586625197626	-0.0913660737653496	0.075460817772509	0.851768259136492678074	0.0763489152813615	0.0943876070507929	-0.108647395125112	0.261345225687834	0.41858010469	0.05156678875805	0.062053048845155	-0.0700549521093586	0.173188529625459	0.4059672097
rs11333310	14:23785808	14	23785808	CT	C	0.5272	BCL2L2-PABPN1	intronic	NA	0.029624586	-0.00962126666177664	0.0376573454807947	-0.0834283075575164	0.0641857742339631	0.798340739744584637627	-0.00709359814750045	0.0641202287085672	-0.132766937096763	0.118579740801762	0.91191003836	0.00605597631447575	0.063929177779529	-0.119242909694659	0.131354862323611	0.9245297197
rs117531891	14:24691151	14	24691151	C	T	0.0035	NEDD8;NEDD8-MDP1	intronic	NA	0.1693	0.844402729088387	0.920788847862938	-0.960310250089101	2.64911570826588	0.359120243563550101129	-0.155754332337868	1.22850814440236	-2.56358605008063	2.2520773854049	0.89911190361	-0.52708467780852	1.3372409210821	-3.1480287217826	2.09385936616556	0.6934641320
rs12885529	14:37102674	14	37102674	T	C	0.5734	NKX2-8;PAX9	intergenic	NA	0.044136963	0.0760062350301793	0.0274786144268323	0.0221491404085253	0.129863329651833	0.005674608068064575933	-0.0228145920378415	0.0871186352449413	-0.193563979500208	0.147934795424525	0.79341427936	-0.0375368483103644	0.0723519493472495	-0.17934406324224	0.104270366621511	0.6038938851
rs145024784	14:37634568	14	37634568	T	C	0.0187	SLC25A21	intronic	NA	0.123830294	0.296730814735325	0.10065628924411	0.0994481129994242	0.494013516471227	0.003198774206463382997	0.223379757893687	0.21967321831079	-0.207171838363466	0.653931354150841	0.30921386351	-0.0340412511503768	0.209322140775943	-0.444305108238048	0.376222605937295	0.8708128066
rs146403404	14:37931822	14	37931822	G	C	0.9844	MIPOL1	intronic	NA	0.186621123	0.33934681795928	0.284061243410436	-0.217402988528841	0.896096624447401	0.232233363764604322510	0.742407917468529	0.507031801847442	-0.251356153168907	1.73617198810597	0.14313287086	0.454152605765885	0.507510832635192	-0.540550347963027	1.4488555594948	0.3708603914
rs62003517	14:53333116	14	53333116	G	C	0.8158	FERMT2	intronic	NA	0.0824	0.105803552524926	0.0358119715661027	0.0356133780399923	0.17599372700986	0.003132588479546146668	0.253988709681426	0.115955923111181	0.0267192765894167	0.481258142773436	0.02849595510	0.0974229044786981	0.0793355220326827	-0.0580718614000438	0.25291767035744	0.2194522513
rs2351179	14:61157015	14	61157015	T	C	0.2923	SIX1;SIX4	intergenic	NA	0.057993762	-0.0269772269084617	0.032265873590503	-0.0902171770755696	0.0362627232586463	0.403103355593356138531	-0.132481913384379	0.0691810339349148	-0.268074248310055	0.00311042154129737	0.05549207336	-0.126606170784467	0.069007738992282	-0.26185885386388	0.00864651229494631	0.0665551536
rs11158335	14:61724753	14	61724753	G	A	0.6209	SLC38A6;TMEM30B	intergenic	NA	0.039091002	0.0475350591490054	0.0321912727603755	-0.015558676077836	0.110628794375847	0.139771012532337285394	0.0166023293761586	0.06204829623024	-0.105010096537184	0.138214755289501	0.78902949750	-0.0276668095198713	0.0606895440074464	-0.146616130012625	0.0912825109728822	0.6484802987
rs114053368	14:64606132	14	64606132	A	T	0.0637	SYNE2	intronic	NA	0.0379	-0.03716385233658	0.0919041265063602	-0.217292630319659	0.142964925646499	0.685936011781420384992	-0.285302510665665	0.141093095192846	-0.561839895710924	-0.00876512562040521	0.04316736692	-0.176097315151475	0.140684873654396	-0.451834600683659	0.0996399703807087	0.2106738657
rs79133931	14:64687926	14	64687926	C	T	0.0022	SYNE2	intronic	NA	0.0726	-0.830308412643556	0.784901825487738	-2.36868772199926	0.708070896712153	0.290123823791554213969	0.789810076389942	2.11289101498967	-3.35138021624808	4.93100036902797	0.70854909977	2.12386055510323	0.961064722844207	0.240208311516617	4.00751279868985	0.0271118415
rs1023529	14:68989808	14	68989808	T	C	0.3656	RAD51B	intronic	NA	0.038905228	0.0105667526874996	0.029292274402249	-0.0468450501661729	0.0679785555411722	0.718297453576717481738	-0.0128704731387909	0.0630052651008102	-0.136358523572777	0.110617577295195	0.83813770463	-0.0460698915119664	0.0610748429444773	-0.165774384044582	0.0736346010206494	0.4506579217
rs767127	14:69134264	14	69134264	A	G	0.5001	RAD51B	intronic	NA	0.046759991	0.000152491984848762	0.0278983970010151	-0.0545273613635412	0.0548323453332387	0.995638803387284943014	-0.0909614320960511	0.0603047221291938	-0.209156515566967	0.0272336513748642	0.13146156025	-0.100001572205049	0.0595092480854203	-0.216637555199532	0.0166344107894344	0.0928722246
rs1044527	14:70833819	14	70833819	C	G	0.4608	SYNJ2BP	UTR3	NA	0.0351	0.0713296351573959	0.027329846978557	0.0177641193764334	0.124895150938358	0.009055447862829918079	0.0640612740924664	0.0641364998924702	-0.0616439557912323	0.189766503976165	0.31787845642	0.00317274592774992	0.061644727981136	-0.117648700752045	0.123994192607545	0.9589524056
rs3213716	14:75378185	14	75378185	G	A	0.3784	RPS6KL1	intronic	NA	0.0343	0.0112742626812977	0.0288644364498889	-0.0452989931945297	0.0678475185571252	0.696097694538622580041	0.0186011839996356	0.063446396331717	-0.105751467759384	0.142953835758655	0.76938493759	-0.0251937169152909	0.0613998921873737	-0.145535294257186	0.0951478604266037	0.6815698710
rs17802308	14:91751808	14	91751808	C	G	0.829	CCDC88C	intronic	NA	0.0429	0.0637850676710744	0.0364895122435481	-0.00773306213971318	0.135303197481862	0.080457382728200660393	0.0423154387857414	0.0794729200822374	-0.113448622321674	0.198079499893157	0.59441364434	0.0232664338985775	0.078377610778539	-0.130350860421657	0.176883728218812	0.7665806395
rs12586382	14:93464018	14	93464018	G	A	0.1233	ITPK1	intronic	NA	0.0402	0.0698746023076121	0.0420421309581339	-0.0125264602036469	0.152275664818871	0.096510005277895744014	0.263445552791732	0.0840804082427753	0.0986509808304673	0.428240124752996	0.00172877824	0.236717646750862	0.105162843673109	0.0306022606397525	0.442833032861972	0.0243878950
rs28929474	14:94844947	14	94844947	T	C	0.9801	SERPINA1	nonsynonymous SNV	1	0.132958713	0.0938053820528121	0.0903516136793884	-0.0832805267038656	0.27089129080949	0.299164914704645068522	-0.0221450210849371	0.197406999903115	-0.409055631191144	0.36476558902127	0.91068107299	-0.164981468932723	0.192953257267617	-0.543162903876943	0.213199966011498	0.3925326882
rs72695000	14:95104745	14	95104745	T	C	0.8276	SERPINA3;SERPINA13P	intergenic	1	0.04243939	-0.00385406074138729	0.0880979668449537	-0.1765229028687	0.168814781385926	0.965105721723968357217	-0.167679264559924	0.215539129737811	-0.59012819610514	0.254769666985292	0.43659685292	-0.103471792833339	0.149170855057731	-0.395841296289537	0.188897710622859	0.4879041295
rs201750321	14:103192755	14	103192755	G	GTTTACCTACTCT	0.9571	RCOR1	intronic	NA	0.0778	0.0454010421262403	0.123132904232463	-0.195935015481206	0.286737099733687	0.712339601865469296271	-0.145793087048074	0.144907734813237	-0.429807028363301	0.138220854267152	0.31436277177	-0.127001329053713	0.14649303095805	-0.414122393717602	0.160119735610176	0.3859724138
rs8004408	14:104203938	14	104203938	G	A	0.4092	PPP1R13B	intronic	NA	0.031	0.0322850349761347	0.0276420207348389	-0.021892330124059	0.0864624000763284	0.242819099394081916454	0.0917772981889844	0.0600802069762186	-0.0259777436681161	0.209532340046085	0.12661695140	0.0358682779679806	0.0602640514977404	-0.0822470925300577	0.153983648466019	0.5517196109
rs4983387	14:105268228	14	105268228	G	A	0.89	ZBTB42	nonsynonymous SNV	NA	0.043	0.166180979093971	0.159334930044295	-0.146109745272057	0.478471703459999	0.296963852624706980965	0.247957854646	0.18470880967689	-0.114064759947967	0.609980469239966	0.17945800373	0.0248031154747211	0.132046382038487	-0.23400303760953	0.283609268558973	0.8510049098
rs757438	15:25621639	15	25621639	T	A	0.2306	SNHG14	ncRNA_intronic	NA	0.0394	0.000743961067217859	0.036504943542188	-0.0708044135331386	0.0722923356675743	0.983740449803692129649	-0.0887944214524044	0.0944192683826041	-0.27385278692893	0.096263944024121	0.34699862080	-0.115957460083748	0.0792729073372079	-0.271329503414456	0.0394145832469605	0.1435322948
rs922511	15:33364382	15	33364382	G	C	0.3295	FMN1	intronic	NA	0.0411	0.0668838976543196	0.0290077847028705	0.0100296843654015	0.123738110943238	0.021126151173109036785	0.0388870258163574	0.0627579547460012	-0.0841163052291996	0.161890356861914	0.53549811288	-0.00357542912554186	0.061408435572782	-0.123933751195143	0.116782892944059	0.9535704066
rs8041443	15:40939652	15	40939652	G	A	0.835	KNL1	intronic	NA	0.0572	0.0279078675156449	0.0370678403616025	-0.0447437645777762	0.100559499609066	0.451518268350965645830	0.0342906479379477	0.0834256285147713	-0.129220579338622	0.197801875214517	0.68104867496	0.00959625338075085	0.0820939968876837	-0.151305023866052	0.170497530627554	0.9069444611
rs12912118	15:56022928	15	56022928	T	G	0.4099	PRTG	intronic	NA	0.0304	0.0581718444242056	0.0276407730561681	0.00399692472927098	0.11234676411914	0.035329062119740017867	0.0388502428343322	0.0611350875962463	-0.0809723270460119	0.158672812714676	0.52511415494	-0.0290483598802176	0.0584646786221849	-0.143637024347409	0.0855403045869736	0.6192926097
rs33984059	15:56385868	15	56385868	G	A	0.9772	RFX7	nonsynonymous SNV	NA	0.1474	0.245449267585612	0.118950016492494	0.0123115192998778	0.478587015871347	0.039068412537338996493	0.570437340022477	0.30170120532127	-0.0208861564995357	1.16176083654449	0.05865958990	0.277473465003174	0.275243163801115	-0.26199322303787	0.816940153044218	0.3134050074
rs6151589	15:59954336	15	59954336	C	A	0.6398	BNIP2	UTR3	NA	0.0321	0.0328803516469096	0.0320935043494698	-0.0300217610157308	0.0957824643095499	0.305590985800279713036	-0.00531362591242001	0.0672193323044221	-0.137061096293917	0.126433844469077	0.93699359047	-0.0372114545482193	0.0664822049083745	-0.167514181781445	0.0930912726850066	0.5756700810
rs112914414	15:66833344	15	66833344	G	A	0.2555	ZWILCH	intronic	NA	0.052692304	0.0209331447422941	0.0307884478149668	-0.0394111041149317	0.0812773935995199	0.496566155343224624463	0.0578202104941899	0.0936714205220202	-0.125772400109676	0.241412821098056	0.53705909586	0.0892687455381395	0.0692123522789017	-0.0463849722138065	0.224922463290085	0.1971268642
rs8023793	15:66942093	15	66942093	C	A	0.5064	LINC01169	ncRNA_intronic	1	0.030239282	0.0567840548567103	0.0271733620135364	0.00352524397131007	0.110042865742111	0.036645153112273155804	-0.0110524352038554	0.0611368128880834	-0.130878386594063	0.108773516186352	0.85653869356	-0.0346109775476344	0.0576869596084983	-0.147675340757908	0.0784533856626391	0.5485200784
rs34627158	15:70654943	15	70654943	C	A	0.5107	TLE3;LINC02205	intergenic	NA	0.0361	0.0475404716681711	0.0276776887102098	-0.00670680137915104	0.101787744715493	0.085861202090982927104	-0.0304547094396559	0.0618432296921421	-0.151665212323893	0.0907557934445807	0.62240113472	-0.0530811839182776	0.0594313815515792	-0.169564551310831	0.0634021834742759	0.3717764401
rs79548680	15:91505779	15	91505779	C	G	0.8572	RCCD1	UTR3	NA	0.048	0.00761774154234368	0.0397659612306872	-0.0703221102804193	0.0855575933651066	0.848083449613927453647	-0.01989464515962	0.0925430198602805	-0.201275631106345	0.161486340787105	0.82978504528	0.0271704610925201	0.0827578224945065	-0.135031890435671	0.189372812620712	0.7426750879
rs28680698	15:99200467	15	99200467	G	A	0.4001	IGF1R	intronic	NA	0.0311	0.0497223674528233	0.0276022504286167	-0.0043770492795208	0.103821784185167	0.071641719061636022214	0.0467671171676538	0.152944661208459	-0.252998910428606	0.346533144763914	0.75977365747	-0.0504225364101527	0.123281292631926	-0.292049429936271	0.191204357115966	0.6825367578
rs2412005	15:101767591	15	101767591	A	T	0.611	CHSY1	intronic	NA	0.0285	0.00095701442216687	0.0278558976108881	-0.053639541652209	0.0555535704965428	0.972593349698155029692	0.131895637612202	0.117565895576325	-0.0985292835275916	0.362320558751996	0.26191053315	0.123026691924993	0.121422033447567	-0.114956120561856	0.361009504411842	0.3109572165
rs75854896	16:1663267	16	1663267	CAA	C	0.8598	IFT140;CRAMP1	intergenic	NA	0.0378	-0.0127192906358858	0.0675827539056866	-0.145179054267065	0.119740472995294	0.850717363079161792427	-0.0109546730857612	0.112810415296323	-0.232059024147561	0.210149677976039	0.92264147764	0.010085745260573	0.172386393696138	-0.327785377808599	0.347956868329745	0.9533450894
rs111832163	16:4311285	16	4311285	AT	A	0.5003	TFAP4	intronic	1	0.038872657	0.00956346641782632	0.0309181014977444	-0.0510348989881067	0.0701618318237593	0.757081088916385591681	0.0569839842104916	0.0636753967633665	-0.0678175001470051	0.181785468567988	0.37083322856	0.0389121347462678	0.0610723568569326	-0.0807874851442979	0.158611754636833	0.5240283949
rs35193388	16:4420817	16	4420817	GC	G	0.2671	CORO7;CORO7-PAM16	intronic	NA	0.033516075	0.060221625132327	0.0337438484097949	-0.00591510245065021	0.126358352715304	0.074314902157658610515	0.138344766607494	0.0742791196648158	-0.0072396327388857	0.283929165953874	0.06253282322	0.0957648864247909	0.0711660279785926	-0.0437179653360205	0.235247738185602	0.1784139637
rs760118	16:4940994	16	4940994	A	G	0.5625	PPL	intronic	NA	0.039873629	0.065958619103055	0.0279142943087193	0.0112476076041138	0.120669630601996	0.018132678948160483451	0.159070261213725	0.0617125482286872	0.0381158892913074	0.280024633136144	0.00994891044	0.0859807642210243	0.0607082846523654	-0.0330052872608177	0.204966815702866	0.1566895165
rs3751723	16:54320197	16	54320197	T	G	0.6716	IRX3	UTR5	NA	0.030358003	0.0814725303968891	0.0344917262202613	0.0138699892405611	0.149075071553217	0.018172274258601763680	0.0774281810634106	0.0713032681880748	-0.0623236565652166	0.217180018692038	0.27752347188	0.0108149096697384	0.0692345700799702	-0.124882354172118	0.146512173511594	0.8758700280
rs1420285	16:54473072	16	54473072	T	C	0.3474	LINC02140;LOC101927480	intergenic	NA	0.038428279	-0.0209347638110873	0.0279705034672829	-0.0757559432364145	0.0338864156142398	0.454183588868743270961	-0.122277762928153	0.077010024026515	-0.273214636468687	0.0286591106123806	0.11232790943	-0.125640232175047	0.0607283514090294	-0.244665613777237	-0.0066148505728571	0.0385564825
rs3893264	16:54683802	16	54683802	C	T	0.8091	LINC02140;LOC101927480	intergenic	NA	0.05354756	0.0725111668357871	0.0356510256812403	0.00263644048864355	0.142385893182931	0.041960135377413602942	-0.00157207237815655	0.137468165108798	-0.271004725012206	0.267860580255893	0.99087566974	-0.000246315100539024	0.0757217916231762	-0.148658299526811	0.148165669325733	0.9974045692
rs11863709	16:57654576	16	57654576	T	C	0.9603	ADGRG1	intronic	NA	0.106111873	0.112609310322894	0.0848085287897436	-0.0536123516868317	0.27883097233262	0.184242060354597780858	-0.0368712011468706	0.165066009682429	-0.360394635196171	0.28665223290243	0.82324563423	-0.123141339234717	0.258938313508188	-0.630651107928307	0.384368429458873	0.6343861310
rs11866053	16:57692456	16	57692456	C	T	0.7645	ADGRG1	intronic	NA	0.041196258	0.144261877937687	0.0345362907573003	0.0765719918937751	0.211951763981599	0.000029523655336805447	0.142565029138948	0.0781356482539889	-0.0105780273475601	0.295708085625456	0.06806387706	-0.00303670989764463	0.0737493603086687	-0.147582799985503	0.141509380190214	0.9671555192
rs8045257	16:57700469	16	57700469	G	A	0.5061	ADGRG1;ADGRG3	intergenic	NA	0.029931973	0.053815865250649	0.0266786996960349	0.00152657469206088	0.106105155809237	0.043676240537868026015	0.0507114713724888	0.0607811721819561	-0.068417437042273	0.169840379787251	0.40409582967	0.0141867322647389	0.0620808413819986	-0.107489480973922	0.1358629455034	0.8192417794
rs9930024	16:67331854	16	67331854	C	T	0.5794	KCTD19	intronic	NA	0.0331	0.0418825020782812	0.0280660478041599	-0.0131259408062517	0.096890944962814	0.135624821457290545279	0.0859141706854903	0.081101917317831	-0.0730426663346038	0.244871007705584	0.28944684144	0.0676048724355979	0.0909578281251764	-0.110669194801732	0.245878939672928	0.4573272312
rs1858800	16:73024276	16	73024276	T	C	0.6669	ZFHX3	intronic	NA	0.0321	0.0174529830223201	0.028426635871864	-0.0382621994881678	0.0731681655328079	0.539237908817695066332	-0.0364499615647641	0.061589763105642	-0.157163679068176	0.084263755938648	0.55397212978	-0.0648375382260802	0.0605040426360309	-0.183423282711777	0.0537482062596162	0.2838892904
rs28709974	16:79847632	16	79847632	T	C	0.0621	LINC01229;LOC102724084	intergenic	NA	0.088622736	-0.00650196549509971	0.0766634753720738	-0.156759616154038	0.143755685163838	0.932411031437729187488	-0.227320863909704	0.149672683452411	-0.520673932945893	0.0660322051264851	0.12881622345	-0.238758440820832	0.150045321504114	-0.532841867017629	0.0553249853759655	0.1115550891
rs12445706	16:79929808	16	79929808	T	C	0.9158	LINC01229;LOC102724084	intergenic	NA	0.06225252	0.12280206963197	0.0586270802734843	0.00789510377720179	0.237709035486738	0.036203853018584523926	0.069026340814897	0.12964164902338	-0.185066622167311	0.323119303797105	0.59442160141	-0.0194097550333419	0.126252278297696	-0.266859673462953	0.228040163396269	0.8778164320
rs7405197	16:82169833	16	82169833	A	C	0.3598	HSD17B2;MPHOSPH6	intergenic	NA	0.0403	0.0319919618833807	0.0278399776581813	-0.0225733916570543	0.0865573154238157	0.250499294086268697868	0.0696696441130139	0.0773961736125509	-0.0820240687087951	0.221363356934823	0.36803026635	0.0244830661022209	0.0629287387607465	-0.098854995461372	0.147821127665814	0.6972316330
rs72801582	16:85005745	16	85005745	T	C	0.8122	CRISPLD2;ZDHHC7	intergenic	NA	0.0484	0.0918411712677869	0.037747715154724	0.0178570090658511	0.165825333469723	0.014973226921276235057	0.0182429216101634	0.0943619749940237	-0.166703150888192	0.203188994108519	0.84670118865	-0.0689865714859115	0.0909986506825961	-0.247340649465541	0.109367506493718	0.4483878674
rs684232	17:618965	17	618965	T	C	0.3512	VPS53	upstream	NA	0.075	0.0528718126472145	0.0280700509874482	-0.00214447633238703	0.107888101626816	0.059623612910905364470	0.0152127461479719	0.0665610490147837	-0.115244512694209	0.145670004990153	0.81921613965	-0.0120757716992046	0.0864515884018554	-0.181517771373122	0.157366227974713	0.8889108748
rs5030755	17:1782952	17	1782952	A	G	0.1151	RPA1	nonsynonymous SNV	NA	0.0465	0.0286789174114137	0.0477758472985164	-0.0649600226245638	0.122317857447391	0.548319201948376688804	-0.116635637411351	0.109868883293727	-0.331974691688691	0.0987034168659891	0.28842214646	-0.0874996974303983	0.107611778589617	-0.298414907778347	0.12341551291755	0.4161577417
rs78378222	17:7571752	17	7571752	T	G	0.0123	TP53	UTR3	1	0.224310601	0.0391207913322918	0.141259549467507	-0.237742838096377	0.31598442076096	0.781824157237534289600	0.174214570585514	0.244037499975367	-0.3040901402434	0.652519281414428	0.47529864841	0.0371705250354091	0.242485359196694	-0.438092045768369	0.512433095839187	0.8781697674
rs78044421	17:7790138	17	7790138	A	G	0.9737	CHD3	intronic	NA	0.109739586	0.0751874077327073	0.0963785291501292	-0.11371103828449	0.264085853749904	0.435316644937389529701	0.0555473745128409	0.232962147694124	-0.401050044728743	0.512144793754425	0.81154024579	-0.0391746805640723	0.225130915598417	-0.480423166943496	0.402073805815351	0.8618588253
rs60424695	17:7810596	17	7810596	C	T	0.055	CHD3	intronic	1	0.144938546	0.108569519906592	0.0601926990235933	-0.00940600231191059	0.226545042125094	0.071278483295295499977	0.0579489249806855	0.20742913785251	-0.348604714554428	0.464502564515799	0.77996293811	-0.0870069071068119	0.23685586494359	-0.551235871923331	0.377222057709707	0.7133645590
rs5819638	17:17857626	17	17857626	C	CT	0.3225	TOM1L2	intronic	NA	0.0374	-0.0152832625392655	0.0319955130583177	-0.0779933158004491	0.0474267907219182	0.632885860467165661802	0.0719927214059919	0.0701736643370575	-0.0655451333578437	0.209530576169827	0.30492824869	0.0766658165514495	0.0676568216715566	-0.0559391172332505	0.20927075033615	0.2571482321
rs34441237	17:30096784	17	30096784	C	G	0.7775	MIR365B;COPRS	intergenic	NA	0.056356119	0.0629807460955273	0.0549253700330909	-0.0446710010068663	0.170632493197921	0.251522008026448751217	0.0859236054249875	0.076210635454406	-0.0634464953045596	0.235293706154535	0.25955268794	0.0354565378080426	0.0802458464401761	-0.121822431123634	0.19273550673972	0.6585985608
rs3110641	17:36047417	17	36047417	G	A	0.2227	HNF1B	intronic	NA	0.054020991	0.0049550334269671	0.0368594947721005	-0.0672882488146923	0.0771983156686265	0.893062312702236904549	-0.123274245682771	0.0797502178722238	-0.279581800471552	0.0330333091060102	0.12216390726	-0.110756414972261	0.0771903317205608	-0.26204668509926	0.0405338551547381	0.1513303355
rs11649743	17:36074979	17	36074979	A	G	0.8108	HNF1B	intronic	NA	0.092068868	0.0961929009068457	0.0669438879260552	-0.0350147084133082	0.227400510227	0.150741195541395922586	0.146548391022159	0.0847746633039896	-0.0196068958551698	0.312703677899488	0.08386611648	0.0699058928808258	0.079898278963871	-0.0866918563150956	0.226503642076747	0.3816086461
rs11263763	17:36103565	17	36103565	G	A	0.531	HNF1B	intronic	1	0.192147268	0.143888612520524	0.0276742545937775	0.0896480702177276	0.19812915482332	0.000000199968101431753	0.100134987452166	0.0606509687143756	-0.018738726855476	0.219008701759808	0.09873777328	-0.0783316324239298	0.0591621021061203	-0.194287221801607	0.0376239569537471	0.1854973793
rs67633759	17:42515327	17	42515327	A	AC	0.5054	GPATCH8	intronic	NA	0.0293	0.0471804341370203	0.0292651115814983	-0.0101781305662624	0.104538998840303	0.106924214148608434649	0.0495026088040339	0.0624746933153117	-0.0729455400391622	0.17195075764723	0.42814929536	0.0556044677021442	0.0623689872941689	-0.066636501146663	0.177845436550951	0.3726393639
rs73324308	17:47405338	17	47405338	T	G	0.0771	ZNF652	intronic	NA	0.109702487	0.130938818804302	0.0919203873212365	-0.0492218297902941	0.311099467398897	0.154307364532491053666	-0.0198496452632906	0.107837078274851	-0.231206434880025	0.191507144353444	0.85395800060	-0.17860093533089	0.106428174088154	-0.387196323484031	0.0299944528222504	0.0933205798
rs7212344	17:47453937	17	47453937	A	C	0.7784	LOC102724596	ncRNA_intronic	NA	0.034037443	0.0863622348579717	0.034985259509416	0.017792386229729	0.154932083486214	0.013566849714856169667	-0.0364745902948688	0.0736582914579767	-0.180842188715258	0.10789300812552	0.62046849111	-0.121429064545619	0.0714217841133917	-0.261413189119461	0.018555060028224	0.0890992435
rs2526370	17:56487636	17	56487636	C	G	0.5874	RNF43	intronic	NA	0.0315	0.0498030261586811	0.0276164111212237	-0.00432414502116889	0.103930197338531	0.071327745622030994110	0.0192224907659386	0.0608374865542896	-0.100016791790409	0.138461773322286	0.75202939450	0.0249992457711262	0.0602167157966202	-0.0930233484575334	0.143021839999786	0.6780287411
rs72843168	17:61109624	17	61109624	C	G	0.8017	TANC2	intronic	NA	0.0371	-0.0279439516032634	0.0404839185414478	-0.107290973897554	0.0514030706910275	0.490038121482703092902	-0.0842681168573102	0.0983469053545032	-0.277024509343106	0.108488275628485	0.39153019970	-0.0639323880673173	0.0733521075055	-0.207699876968208	0.0798351008335728	0.3834363683
rs199554208	17:66029037	17	66029037	C	CT	0.7702	C17orf58;KPNA2	intergenic	NA	0.0361	0.0443956502622681	0.0416661112389073	-0.0372684271418297	0.126059727666366	0.286645288749971138831	0.142173391202955	0.0860964956012617	-0.0265726393706295	0.310919421776539	0.09867200350	0.0519801126666852	0.0836380269677998	-0.111947407928192	0.215907633261563	0.5342779383
rs984434	17:69108127	17	69108127	C	T	0.4821	CASC17	ncRNA_intronic	NA	0.1299	0.118951287681298	0.0272594487608452	0.0655237498716263	0.172378825490969	0.000012789741588689907	0.100606599723969	0.0608181772582696	-0.0185948373076123	0.219808036755551	0.09808297245	-0.000230067025028971	0.057493123704865	-0.11291451884527	0.112454384795212	0.9968071584
rs12607091	18:20015517	18	20015517	C	T	0.7585	CTAGE1;LOC101927571	intergenic	NA	0.0316	0.0188890850519172	0.0525291542990585	-0.0840661655125847	0.121844335616419	0.719151962327543525788	-0.0261181476949449	0.0861920717939518	-0.195051504163981	0.142815208774091	0.76187262082	-0.0564687231073428	0.0886663957699559	-0.230251665455431	0.117314219240745	0.5242113207
rs140293195	18:45381011	18	45381011	GTT	G	0.5334	SMAD2	intronic	NA	0.034151036	0.0230860493305785	0.0535283902378797	-0.0818276676860711	0.127999766347228	0.666260374090656526391	0.0312860135786697	0.0610516250246528	-0.088372972667294	0.150944999824633	0.60833486358	-0.00506918600868869	0.0746451496421824	-0.151370990927969	0.141232618910592	0.9458569168
rs11660291	18:45522194	18	45522194	C	T	0.4988	SMAD2;ZBTB7C	intergenic	NA	0.024364456	0.0480745486319223	0.0276364799070896	-0.00609195664543812	0.102241053909283	0.081941181068986485014	0.0428835377935247	0.0780630084433862	-0.110117147280358	0.195884222867408	0.58276858418	-0.0262962573802157	0.0726577952638356	-0.168702919293418	0.116110404532987	0.7174123474
rs12955457	18:51830294	18	51830294	C	T	0.4048	POLI	intronic	NA	0.0363	0.0046614303772006	0.0282481320850456	-0.0507038911400192	0.0600267518944204	0.868930368349919879378	0.0145560308683188	0.0646818741303262	-0.112218112879674	0.141330174616311	0.82194789318	-0.0100281081552141	0.0599559634375027	-0.12753963715112	0.107483420840692	0.8671671334
rs12956892	18:56746315	18	56746315	G	T	0.3019	OACYLP;SEC11C	intergenic	NA	0.0289	-0.010370195211361	0.0288503213274597	-0.0669157859555897	0.0461753955328677	0.719259844551623839237	-0.0449902324429413	0.0626815240308057	-0.167843762039402	0.0778632971535197	0.47290585386	-0.0214621692919	0.0634268611844409	-0.145776532865826	0.102852194282026	0.7350793623
rs62098660	18:60988146	18	60988146	A	G	0.5706	BCL2;KDSR	intergenic	NA	0.044	0.0722451729837609	0.0280687815272002	0.0172313721005252	0.127258973866997	0.010057034841436846700	0.147953561776799	0.0626365782128687	0.0251881243647502	0.270718999188848	0.01817197422	0.122307150706331	0.0593616788942604	0.00596039801174886	0.238653903400912	0.0393629760
rs6566073	18:73033372	18	73033372	C	T	0.483	TSHZ1;SMIM21	intergenic	NA	0.0267	0.00717160652634187	0.0285175223317875	-0.0487217101722784	0.0630649232249621	0.801442480701714532465	-0.0573395786346675	0.0605196132522223	-0.175955840967316	0.0612766836979812	0.34340724179	-0.0737670991932286	0.0582498935871166	-0.187934792727268	0.0404005943408107	0.2053733883
rs11663079	18:74536905	18	74536905	A	T	0.3874	ZNF236	intronic	NA	0.0312	0.00453288133977251	0.0356759379496931	-0.0653906721563117	0.0744564348358567	0.898895202686636363154	0.0337551552918303	0.0614532094475542	-0.0866909219597726	0.154201232543433	0.58281178743	0.0668619089086004	0.0621835147393328	-0.0550155404126074	0.188739358229808	0.2822694036
rs8096321	18:76715227	18	76715227	G	A	0.1787	LINC01029;SALL3	intergenic	NA	0.046777644	0.0798025273649586	0.0343317421360038	0.0125135492518749	0.147091505478042	0.020101217872367665301	0.056332177746558	0.0783948183344892	-0.0973188427636012	0.209983198256717	0.47240580000	0.0253813268274721	0.0737381421692634	-0.119142776111178	0.169905429766122	0.7306891689
rs7236307	18:76768773	18	76768773	G	A	0.6972	SALL3;ATP9B	intergenic	1	0.055205855	0.018069710160871	0.0300763512118814	-0.0408788550007941	0.0770182753225362	0.547976784288759510844	0.00886933794021038	0.0637930508536115	-0.1161627441968	0.133901420077221	0.88942408815	-0.0216086035780213	0.0646961136778314	-0.14841065632628	0.105193449170237	0.7383783735
rs10421727	19:17225128	19	17225128	A	G	0.7057	MYO9B	intronic	NA	0.0518	0.0203427089475298	0.0313777660079312	-0.0411565823433405	0.0818420002384001	0.516780562821701261456	0.102838833259482	0.0926815690360952	-0.0788137040819268	0.284491370600892	0.26717438845	0.073579123560442	0.0787006745074354	-0.0806713640331408	0.227829611154025	0.3498276369
rs7245983	19:19657632	19	19657632	A	C	0.342	CILP2	downstream	NA	0.0295	0.00580186218027323	0.0295010602025494	-0.0520191533224714	0.0636228776830179	0.844088741436632483683	-0.0511539566986355	0.0632757368108903	-0.175172121943216	0.0728642085459447	0.41884351707	-0.0437358314079379	0.0626760952683116	-0.16657872082543	0.0791070580095541	0.4852977671
rs17501397	19:32168343	19	32168343	T	C	0.915	THEG5;LINC01533	intergenic	NA	0.0598	0.130131995499213	0.04954297805542	0.0330295428237317	0.227234448174694	0.008623032429712622349	-0.0135203950188717	0.106658535479482	-0.222567283202443	0.1955264931647	0.89912769111	-0.128655170556594	0.129067357688336	-0.381622543205481	0.124312202092294	0.3188584822
rs353411	19:38442897	19	38442897	G	C	0.2268	SIPA1L3	intronic	NA	0.040717584	-0.0472547543780638	0.0688924921600348	-0.18228155781694	0.0877720490608125	0.492763409608740987622	-0.0544054909511999	0.0731898879287615	-0.197855035324095	0.0890440534216955	0.45727156259	-0.0511921296864874	0.0895616766507882	-0.226729790317054	0.124345530944079	0.5676030182
rs12976534	19:38743962	19	38743962	G	A	0.4904	PPP1R14A	intronic	NA	0.090243374	0.105469619011626	0.0272222801222186	0.0521149303950165	0.158824307628235	0.000106893899574122815	0.149312876426036	0.0593785001797379	0.0329331546177445	0.265692598234327	0.01191692101	0.0363531968225379	0.0835113318389247	-0.127326005882728	0.200032399527803	0.6633384792
rs11673591	19:41985931	19	41985931	A	T	0.7345	PCAT19	ncRNA_intronic	NA	0.0686	0.0473684839045168	0.0310769608934042	-0.0135412401955152	0.108278208004549	0.127450882271760351783	0.147521756080985	0.0700775228894736	0.010172335091835	0.284871177070134	0.03528066365	0.0542734383050676	0.0684409210620502	-0.0798683020452996	0.188415178655435	0.4277796283
rs67546213	19:50082587	19	50082587	G	A	0.1664	NOSIP	intronic	NA	0.0459	0.0582635572249124	0.0382197287330626	-0.0166457345907809	0.133172849040606	0.127399657632382506955	-0.0554305836031087	0.0831673155619854	-0.218435526795478	0.10757435958926	0.50509488438	-0.109481420256822	0.0821061674316806	-0.270406551331532	0.0514437108178872	0.1823963516
rs11665748	19:51354397	19	51354397	G	A	0.6681	LOC105372441	ncRNA_exonic	1	0.084246077	0.123835069466628	0.0290865633566525	0.0668264528535464	0.180843686079709	0.000020675661829450951	0.0508226232825326	0.0639152254013535	-0.0744489165678799	0.176094163132945	0.42652232324	-0.0756883445183939	0.0613050730788563	-0.195844079822548	0.0444673907857605	0.2169727201
rs62113212	19:51360840	19	51360840	T	C	0.9232	KLK3	intronic	1	0.257789416	0.250568947469734	0.0544507795589835	0.143847380603996	0.357290514335471	0.000004189532079890399	-0.00654389327647568	0.107468632202383	-0.217178541860928	0.204090755307977	0.95144586302	-0.194759745342949	0.106504399424642	-0.403504532410317	0.0139850417244185	0.0674513882
rs61752561	19:51361382	19	51361382	A	G	0.9591	KLK3	nonsynonymous SNV	1	0.150976927	0.0586287085574579	0.0686699844632857	-0.075961987809507	0.193219404924423	0.393229728912247278316	-0.0544088614392006	0.150967863141055	-0.350300436018641	0.241482713140239	0.71854781086	-0.0890169425768361	0.148800036308488	-0.380659654639726	0.202625769486053	0.5496851456
rs11698745	20:25216113	20	25216113	C	A	0.7589	ENTPD6;PYGB	intergenic	NA	0.037	0.0351567094109311	0.0329080112247589	-0.0293418073924361	0.0996552262142983	0.285370395538850685213	0.0799083418156811	0.0952733911575102	-0.106824073538036	0.266640757169398	0.40162266322	0.0267965923185177	0.096922904991578	-0.163168810741973	0.216761995379008	0.7821845886
rs6058431	20:30297133	20	30297133	T	C	0.6942	BCL2L1	intronic	NA	0.0328	0.00558940966386045	0.0320596197249015	-0.0572462903549964	0.0684251096827173	0.861594942217312365074	0.0926303475740878	0.0912047864574388	-0.0861277491001587	0.271388444248334	0.30980545503	0.100244966276518	0.0905762898817046	-0.0772812997448825	0.277771232297919	0.2684036668
rs2424905	20:31352927	20	31352927	C	T	0.5557	DNMT3B	intronic	NA	0.034	0.0699747813008129	0.0275178776352655	0.0160407322047123	0.123908830396913	0.010994160101021856896	0.0630204389529581	0.0612557198182699	-0.0570385657379273	0.183079443643843	0.30356941289	-0.0424660101169057	0.0600897908740347	-0.160239836068557	0.075307815834746	0.4797471896
rs34633531	20:32358788	20	32358788	T	C	0.8476	ZNF341	intronic	NA	0.0488	-0.00713981414957444	0.0404544003794082	-0.086428981909378	0.0721493536102291	0.859908673589843242091	0.0134716566868052	0.0919092840188284	-0.166667229834961	0.193610543208572	0.88346702917	0.0184449266968277	0.0890366723403645	-0.15606374439358	0.192953597787236	0.8358841187
rs143383	20:34025983	20	34025983	G	A	0.6168	GDF5	intronic	NA	0.0369	-0.00729049275854182	0.029518804937404	-0.0651462873025167	0.0505653017854331	0.804925319611413891963	0.0296478462395126	0.0883007613491449	-0.143418465812278	0.202714158291303	0.73705200466	-0.000198763683854092	0.0597940055196876	-0.117392860993831	0.116995333626123	0.9973477244
rs76685994	20:49564211	20	49564211	A	G	0.9274	DPM1	intronic	NA	0.0954	0.0876363627977936	0.0548960505310683	-0.0199579191365911	0.195230644732178	0.110398265408606158222	0.113405703424089	0.124086534401175	-0.129799434968604	0.356610841816782	0.36075660573	0.0225484908937109	0.116613374985828	-0.206009524194177	0.251106505981598	0.8466761753
rs61744628	20:52186837	20	52186837	G	A	0.0287	LOC101927770	ncRNA_exonic	NA	0.126254752	0.0871687194261973	0.266558137217049	-0.435275629305304	0.609613068157698	0.743655943661054141813	0.236335056985183	0.167997882019278	-0.0929347412516099	0.565604855221977	0.15949440665	0.0268902139916848	0.305214609712966	-0.571319428601177	0.625099856584547	0.9297950952
rs4809941	20:52463408	20	52463408	T	C	0.4876	LOC105372672;SUMO1P1	intergenic	NA	0.057256281	-0.0109912812366052	0.0333693521532834	-0.0763940096444748	0.0544114471712644	0.741866579855819718858	0.0771711249919827	0.100759051777339	-0.120312987608007	0.274655237591973	0.44373718058	0.108979005315031	0.0825529290997976	-0.0528217625388613	0.270779773168923	0.1867980596
rs1276400	20:55578300	20	55578300	C	T	0.4411	TFAP2C;BMP7	intergenic	NA	0.0301	0.0086682125292453	0.0274936417826399	-0.0452183351685746	0.0625547602270652	0.752548595404248898966	0.145063922432152	0.0705896745590523	0.00671070261600626	0.283417142248298	0.03987607499	0.0642200489206344	0.0933204110710113	-0.118684595801021	0.247124693642289	0.4913474767
rs2824039	21:18144042	21	18144042	G	T	0.3411	MIR99AHG;LINC01549	intergenic	NA	0.0301	0.0909402760192228	0.0421969050377436	0.00823586188618852	0.173644690152257	0.031150809777235326237	0.153753974828065	0.064393778483304	0.0275444881723385	0.279963461483791	0.01695349460	0.0892485419036528	0.0634193196479449	-0.0350510405303527	0.213548124337658	0.1593453041
rs10154043	21:35535103	21	35535103	T	C	0.561	MRPS6;LINC00310	intergenic	NA	0.028962259	0.0193460848810265	0.0603388299407745	-0.0989158486721787	0.137608018434232	0.748495248856174022478	0.0660552763910364	0.0619405887270889	-0.0553460466952654	0.187456599477338	0.28622949337	0.0513841919200449	0.0609221580931035	-0.0680210438028933	0.170789427642983	0.3989823456
rs7275340	21:36061995	21	36061995	G	A	0.3431	CLIC6	intronic	NA	0.02909129	-0.0123929745762742	0.0826807726817821	-0.17444431124651	0.149658362093962	0.880851844585975318758	0.020222428291476	0.090826795336866	-0.157794819399972	0.198239675982924	0.82380927003	0.00271205398592633	0.06216589236759	-0.119130856121343	0.124554964093196	0.9652024653
rs2242798	21:37492881	21	37492881	C	A	0.3307	LOC100133286	ncRNA_intronic	NA	0.038999186	0.0487089006055326	0.0282727780015459	-0.00670472602039369	0.104122527231459	0.084921124304641687486	0.00953076221752857	0.0629523154114717	-0.113853508732362	0.132915033167419	0.87966292521	-0.0218761769922586	0.0622510087109084	-0.143885912066928	0.100133558082411	0.7252741537
rs116988298	21:38081480	21	38081480	T	C	0.9477	SIM2	nonsynonymous SNV	NA	0.094813759	0.157938443271228	0.0788559113028646	0.00338369714952841	0.312493189392928	0.045190829738099208557	-0.109591429063993	0.203295651760253	-0.508043584727685	0.2888607265997	0.58983569693	-0.228279101789674	0.163054811465512	-0.547860659768047	0.0913024561886984	0.1615089738
rs2836750	21:40289167	21	40289167	G	T	0.4047	LOC400867	ncRNA_intronic	1	0.0381	0.0306092755586883	0.0439933500250985	-0.055616106049769	0.116834657167146	0.486572560593672209794	-0.0103205749727069	0.0656049577473727	-0.138903929364829	0.118262779419416	0.87499742748	-0.0122220090280937	0.0630161538371883	-0.135731400993218	0.111287382937031	0.8462147097
rs61735792	21:42866332	21	42866332	G	A	0.0153	TMPRSS2	synonymous SNV	NA	0.19960893	0.112657268538861	0.118728230226567	-0.120045786653389	0.345360323731112	0.342688393457861228963	-0.0862901771365381	0.307307505836148	-0.688601820754221	0.516021466481145	0.77886822281	-0.0540705287457348	0.295498196101925	-0.633236350602062	0.525095293110592	0.8548129976
rs9984523	21:42884031	21	42884031	T	C	0.9022	TMPRSS2;LINC00111	intergenic	NA	0.089647481	0.148419017378055	0.0911563648227375	-0.0302441746361039	0.327082209392215	0.103486614282298217127	0.11913203797701	0.107473551992113	-0.0915122532181245	0.329776329172144	0.26765555564	-0.0540944094711664	0.104048451072624	-0.258025626220688	0.149836807278355	0.6031358227
rs1978060	22:19749525	22	19749525	A	G	0.6073	TBX1	intronic	NA	0.0522	0.0869184463700554	0.0355501662133671	0.0172414009474432	0.156595491792668	0.014487146225165560900	0.117259572789417	0.126635366977146	-0.130941185654802	0.365460331233637	0.35446558459	0.022933208631213	0.13005371306615	-0.231967385034148	0.277833802296573	0.8600296364
rs12165913	22:28990275	22	28990275	T	C	0.0673	TTC28	intronic	NA	0.065097961	0.157732701251651	0.0544020545462845	0.0511066336559499	0.264358768847352	0.003738910830705020200	-0.108881216496891	0.31238575167808	-0.721146039069399	0.503383606075618	0.72742918289	-0.149378116405839	0.250308740036795	-0.639974231893557	0.341217999081878	0.5506572963
rs555607708	22:29091856	22	29091856	AG	A	0.0033	CHEK2	frameshift deletion	NA	0.489132735	0.634736139669353	0.17454424274641	0.292635710177573	0.976836569161134	0.000276330775887298887	0.922020712743076	0.354447913256119	0.227315568365706	1.61672585712045	0.00928747469	0.313479169105732	0.333861833860823	-0.340878001073976	0.967836339285441	0.3477570310
rs193478	22:30456153	22	30456153	T	C	0.4533	HORMAD2-AS1	ncRNA_intronic	NA	0.034382018	0.0475020499207431	0.0275110496201	-0.00641861651154726	0.101422716353033	0.084229912734541889652	-0.0394159830145255	0.0613174074871992	-0.159595893314803	0.0807639272857516	0.52034167524	-0.0684875177543793	0.0593638977777895	-0.184838619380764	0.0478635838720054	0.2486274059
rs138708	22:39138332	22	39138332	A	G	0.9799	SUN2	nonsynonymous SNV	NA	0.1358	0.175641690123271	0.100430672639552	-0.0211988111933831	0.372482191439926	0.080310911638793253120	-0.226924933173496	0.192203241836813	-0.603636364885491	0.149786498538499	0.23774142870	-0.531122284072793	0.175070373586032	-0.874253911061388	-0.187990657084198	0.0024152289
rs34584683	22:40499107	22	40499107	A	T	0.21	TNRC6B	intronic	NA	0.0564	0.049322820707946	0.0347042233869111	-0.0186962072418324	0.117341848657724	0.155248756113890634678	0.120191430796155	0.0767397535143389	-0.0302157222744306	0.27059858386674	0.11729683528	0.110226914997465	0.0714977706355513	-0.0299061404231208	0.250359970418051	0.1231505856
rs6003062	22:43499741	22	43499741	A	G	0.9312	TTLL1;BIK	intergenic	NA	0.158262458	0.337912763090405	0.0617168144642044	0.216950029500024	0.458875496680787	0.000000043698333595533	0.33171897099192	0.134861777219503	0.0673947447506301	0.59604319723321	0.01390547545	-0.0268152315294826	0.129011681085901	-0.279673480042816	0.226043016983851	0.8353451609
rs5759167	22:43500212	22	43500212	T	G	0.5024	TTLL1;BIK	intergenic	NA	0.106267259	0.164892515766826	0.0365819804484489	0.0931931516047174	0.236591879928934	0.000006560236111579086	0.168161834961827	0.0750909420317147	0.0209862930144812	0.315337376909173	0.02512714905	0.0237749407523341	0.0568654909525379	-0.0876793734778284	0.135229254982497	0.6758807036
rs6007594	22:45728370	22	45728370	A	G	0.7361	FAM118A	nonsynonymous SNV	NA	0.034	0.036763114659722	0.0320311891751196	-0.0260168625055016	0.0995430918249455	0.251080585192854033316	0.0728025714097762	0.0905862377354574	-0.104743192046704	0.250348334866256	0.42158037994	0.041925318464127	0.0902540637375147	-0.134969395919784	0.218820032848038	0.6422712595
rs960417	X:9811095	X	9811095	G	A	0.7104	SHROOM2	intronic	NA	0.096688671	0.0417585035855774	0.0212640363045069	8.17582627916993e-05	0.0834352489083632	0.049552258457587011753	0.023489373628077	0.0464411042921282	-0.0675335181867629	0.114512265442917	0.61300517556	-0.0434132195161891	0.0452766671109765	-0.132153856393712	0.045327417361334	0.3376377967
rs61018477	X:11462074	X	11462074	CA	C	0.1096	ARHGAP6	intronic	NA	0.09154311	0.0207791204233621	0.0671258442233416	-0.110785116686233	0.152343357532958	0.756899610980664716564	-0.0966575539394843	0.140078902164038	-0.371207157174908	0.177892049295939	0.49018021908	-0.0591501450755631	0.159930096626887	-0.372607374508272	0.254307084357146	0.7114942634
rs17321482	X:11482634	X	11482634	T	C	0.8712	ARHGAP6	intronic	NA	0.130166762	0.0809944642355313	0.0385667698816741	0.00540498426740602	0.156583944203657	0.035719154132455535611	0.104749601590323	0.0716528386314458	-0.0356873815173708	0.245186584698017	0.14376740326	0.0527994267983021	0.0691046717858997	-0.0826432410655225	0.188242094662127	0.4448374269
rs5924562	X:16878663	X	16878663	T	C	0.6004	RBBP7	intronic	1	0.0265	0.00248912784558729	0.0197446895747337	-0.0362097526068142	0.0411880082979888	0.899679928947389684346	0.0168443842015053	0.0433735346192561	-0.0681661815344379	0.101854949937448	0.69775239966	0.00189390448263124	0.0422605942668598	-0.0809353382456739	0.0847231472109364	0.9642548452
rs5972255	X:30896320	X	30896320	C	T	0.235	TAB3	intronic	NA	0.0385	0.0326274171514197	0.0337951798097701	-0.0336099181267848	0.0988647524296242	0.334321530237341957292	-0.066833859372398	0.0852286278443512	-0.233878900399094	0.100211181654298	0.43293949650	-0.165960605954684	0.05068221548966	-0.265295922971116	-0.0666252889382523	0.0010583664
rs4824810	X:49539082	X	49539082	A	G	0.1333	PAGE1;PAGE4	intergenic	NA	0.0402	0.026300253635676	0.0339707153957604	-0.0402811250690747	0.0928816323404266	0.438810339132961135800	-0.0647757021677331	0.076030897745033	-0.213793523460245	0.0842421191247792	0.39423323808	-0.0462696517500703	0.0745006073996345	-0.192288159079712	0.0997488555795715	0.5345574571
rs11338635	X:51245276	X	51245276	G	GA	0.3781	LINC01496	ncRNA_intronic	1	0.190893301	0.0737117264129478	0.0198724244362662	0.0347624902323723	0.112660962593523	0.000207876738405504100	0.0957578340451539	0.0528003810383779	-0.00772901116005839	0.199244679250366	0.06974206461	0.00834697510136631	0.0523035190405494	-0.0941660384828156	0.110859988685548	0.8732062183
rs7888856	X:66751555	X	66751555	G	A	0.8477	EDA2R;AR	intergenic	NA	0.098967454	0.0677763397877867	0.0303481215239598	0.00829511460238075	0.127257564973193	0.025529428132745831531	0.0686196944896168	0.0958800237730274	-0.119301698942361	0.256541087921595	0.47418716535	-0.0164156008239727	0.0600618627018136	-0.134134688563917	0.101303486915972	0.7846137372
rs13441059	X:70108889	X	70108889	G	A	0.3474	TEX11	intronic	1	0.088627999	0.0317871582280631	0.0220094427753915	-0.0113505569314994	0.0749248733876257	0.148668402943948479988	0.0091135680092705	0.0481791745974807	-0.0853158790066586	0.1035430150252	0.84996749278	0.00901302517723609	0.0459899681825399	-0.0811256561106852	0.0991517064651574	0.8446273312
rs747181	X:70432708	X	70432708	G	A	0.2855	BCYRN1	ncRNA_intronic	NA	0.060392055	0.0347671241913166	0.0319212540510549	-0.0277973840901043	0.0973316324727375	0.276086495994765701578	0.0255796117818286	0.0501284584991609	-0.0726703614770375	0.123829585040695	0.60985444627	0.00589489822656532	0.0442299132702085	-0.0807941388223735	0.0925839352755041	0.8939730995
rs5931727	X:124586414	X	124586414	C	A	0.7608	TEX13C;LOC101928495	intergenic	NA	0.0294	-0.00486345190476064	0.0250526645824975	-0.0539657722032179	0.0442388683936966	0.846074775380639354516	0.143942005645526	0.11323495749326	-0.077994432832187	0.365878444123239	0.20366464392	0.143000783803497	0.0854990477479927	-0.0245742704950391	0.310575838102033	0.0944174113

## Sheet: Explanations
rsID	rsID	From Wang et al, Nature Genetics 2023
SNP	Chr:Pos (GRCh37)	From Wang et al, Nature Genetics 2024
Chromosome	Chromosome	From Wang et al, Nature Genetics 2025
Position	Position	From Wang et al, Nature Genetics 2026
Reference.Allele	Reference.Allele	From Wang et al, Nature Genetics 2027
Risk.Allele	Risk.Allele	From Wang et al, Nature Genetics 2028
RAF	Risk allele frequency	From Wang et al, Nature Genetics 2029
Nearest.Gene	Nearest.Gene	From Wang et al, Nature Genetics 2030
Variant.Consequence	Variant.Consequence	From Wang et al, Nature Genetics 2031
PSA	PSA variant	From Wang et al, Nature Genetics 2032
Beta	log OR	From Wang et al, Nature Genetics 2033
estimate.pca	log hr	prostate cancer incidence (based on data from MDCS and HPFS only)
se.pca ci.lb.pca	se	prostate cancer incidence (based on data from MDCS and HPFS only)
ci.lb.pca	lower 95% CI	prostate cancer incidence (based on data from MDCS and HPFS only)
ci.ub.pca	upper 95% CI	prostate cancer incidence (based on data from MDCS and HPFS only)
pval.pca	p-value	prostate cancer incidence (based on data from MDCS and HPFS only)
estimate.pcadeath	log hr	prostate cancer mortality (based on data from MDCS, HPFS, and PHS)
se.pcadeath	se	prostate cancer mortality (based on data from MDCS, HPFS, and PHS)
ci.lb.pcadeath	lower 95% CI	prostate cancer mortality (based on data from MDCS, HPFS, and PHS)
ci.ub.pcadeath	upper 95% CI	prostate cancer mortality (based on data from MDCS, HPFS, and PHS)
pval.pcadeath	p-value	prostate cancer mortality (based on data from MDCS, HPFS, and PHS)
estimate.pcadeath.case	log hr	Prostate cancer-specific death/survival (case-only) (based on data from MDCS, HPFS, and PHS)
se.pcadeath.case	se	Prostate cancer-specific death/survival (case-only) (based on data from MDCS, HPFS, and PHS)
ci.lb.pcadeath.case	lower 95% CI	Prostate cancer-specific death/survival (case-only) (based on data from MDCS, HPFS, and PHS)
ci.ub.pcadeath.case	upper 95% CI	Prostate cancer-specific death/survival (case-only) (based on data from MDCS, HPFS, and PHS)
pval.pcadeath.case	p-value	Prostate cancer-specific death/survival (case-only) (based on data from MDCS, HPFS, and PHS)
