# Supplementary material for: Polygenic risk score and 20-year prostate cancer-specific mortality and survival
Source: Commun Med (Lond). 2026 Apr 24;6:243. doi: 10.1038/s43856-026-01603-9 (PMC13109360; doi:10.1038/s43856-026-01603-9)
Supplement: Supplementary file 5 — Supplementary Data 2 [file 43856_2026_1603_MOESM5_ESM.xlsx]

## Sheet: Sheet 1
CIF
